# Supplementary material for: Early-life exercise induces immunometabolic epigenetic modification enhancing anti-inflammatory immunity in middle-aged male mice
Source: Nat Commun. 2024 Apr 10;15:3103. doi: 10.1038/s41467-024-47458-3 (PMC11006929; doi:10.1038/s41467-024-47458-3)
Supplement: Supplementary file 4 — Source Data [file 41467_2024_47458_MOESM4_ESM.xlsx]

## Sheet: Figure 1
Figure 1b	Murine sepsis score
																		Two-way RM ANOVA							Bonferroni's multiple comparisons test
Hours	Sed								Exe									ANOVA table	SS	DF	MS	F (DFn, DFd)	P value		Sed - Exe	Adjusted P Value
0	0	0	0	0	0	0	0	0	0	0	0	0	0	0	0	0		Time x Column Factor	40.72	7	5.817	F (7, 98) = 3.999	P=0.0007		0
2	0	2	4	0	0	0	0	3	2	0	4	0	0	0	0	0		Time	1840	7	262.9	F (3.102, 43.42) = 180.7	P<0.0001		2	>0.9999
4	3	8	8	5	6	4	7	2	5	2	8	3	4	5	6	4		Column Factor	47.53	1	47.53	F (1, 14) = 4.267	P=0.0579		4	>0.9999
6	7	10	10	7	8	6	8	5	8	5	10	6	7	6	8	5		Subject	155.9	14	11.14	F (14, 98) = 7.657	P<0.0001		6	>0.9999
12	12	15	14	13	12	10	14	9	12	8	13	9	10	7	9	8									12	0.1179
24	8	10	10	9	8	7	10	6	8	5	10	6	7	4	5	4									24	0.18
48	4	6	5	5	4	0	4	0	4	0	0	0	0	0	3	0									48	0.1617
72	0	0	0	0	0	0	0	0	0	0	0	0	0	0	0	0									72
Figure 1c
Body weight(g)	Sed								Exe
0h	36.1	34	34.5	31.8	30.2	32.6	33.6	31.2	30.1	29.8	29.4	32.1	35.6	32.6	32.3	34.8
2h	34.7	32.1	33.2	31	28.9	31.2	32.5	30.3	29	28.9	28.3	30.5	33.8	31.6	31.5	34.1
4h	34	31.9	32.7	30.9	27.9	30.5	31.2	29.8	28.2	28.5	27.7	30.2	33.3	31	30.8	33.6
6h	33.8	31.3	32.2	30.2	27.5	29.9	30.4	29.2	27.9	28.2	27.7	30	32.9	30.8	30.3	33.2
12h	32.9	30.8	31.7	29.6	27.1	29.2	29.5	28.6	27.2	26.9	26.1	31.5	31	30.1	30.9	32.3
24h	30.8	29.1	30.2	29.3	26.8	28.4	28.6	28.2	26.4	26.5	25.5	31.2	30.8	28.8	30.2	31.9
48h	29.8	28.4	30.3	28.9	26.4	28.5	28.2	28.4	27.6	27.2	26.2	32.5	32	29.4	31	32.5
72h	31.8	31.6	33.1	31	27.8	31.2	30.2	29.8	29.9	29.6	28.2	34.1	34.2	31.6	31.7	33.8
Weight Loss(g)
0h	0	0	0	0	0	0	0	0	0	0	0	0	0	0	0	0
2h	-1.4	-1.9	-1.3	-0.8	-1.3	-1.4	-1.1	-0.9	-1.1	-0.9	-1.1	-1.6	-1.8	-1	-0.8	-0.7
4h	-2.1	-2.1	-1.8	-0.9	-2.3	-2.1	-2.4	-1.4	-1.9	-1.3	-1.7	-1.9	-2.3	-1.6	-1.5	-1.2
6h	-2.3	-2.7	-2.3	-1.6	-2.7	-2.7	-3.2	-2	-2.2	-1.6	-1.7	-2.1	-2.7	-1.8	-2	-1.6
12h	-3.2	-3.2	-2.8	-2.2	-3.1	-3.4	-4.1	-2.6	-2.9	-2.9	-3.3	-0.6	-4.6	-2.5	-1.4	-2.5
24h	-5.3	-4.9	-4.3	-2.5	-3.4	-4.2	-5	-3	-3.7	-3.3	-3.9	-0.9	-4.8	-3.8	-2.1	-2.9
48h	-6.3	-5.6	-4.2	-2.9	-3.8	-4.1	-5.4	-2.8	-2.5	-2.6	-3.2	0.4	-3.6	-3.2	-1.3	-2.3
72h	-4.3	-2.4	-1.4	-0.8	-2.4	-1.4	-3.4	-1.4	-0.2	-0.2	-1.2	2	-1.4	-1	-0.6	-1		Two-way RM ANOVA							Bonferroni's multiple comparisons test
Weight Loss(%)																		Row Factor x Column Factor	145.8	7	20.83	F (7, 98) = 6.008	P<0.0001		Sed - Exe	Adjusted P Value
0h	0	0	0	0	0	0	0	0	0	0	0	0	0	0	0	0		Row Factor	1554	7	222	F (1.873, 26.22) = 64.04	P<0.0001		0
2h	-3.87812	-5.58824	-3.76812	-2.51572	-4.30464	-4.29448	-3.27381	-2.88462	-3.65449	-3.02013	-3.7415	-4.98442	-5.05618	-3.06748	-2.47678	-2.01149		Column Factor	138.8	1	138.8	F (1, 14) = 6.038	P=0.0277		2	>0.9999
4h	-5.81717	-6.17647	-5.21739	-2.83019	-7.61589	-6.44172	-7.14286	-4.48718	-6.31229	-4.36242	-5.78231	-5.919	-6.46067	-4.90798	-4.64396	-3.44828		Subject	321.8	14	22.98	F (14, 98) = 6.629	P<0.0001		4	>0.9999
6h	-6.37119	-7.94118	-6.66667	-5.03145	-8.9404	-8.28221	-9.52381	-6.41026	-7.30897	-5.36913	-5.78231	-6.54206	-7.58427	-5.52147	-6.19195	-4.5977		Residual	339.8	98	3.467				6	0.5921
12h	-8.86427	-9.41176	-8.11594	-6.91824	-10.2649	-10.4294	-12.2024	-8.33333	-9.63455	-9.73154	-11.2245	-1.86916	-12.9213	-7.66871	-4.33437	-7.18391									12	>0.9999
24h	-14.6814	-14.4118	-12.4638	-7.86164	-11.2583	-12.8834	-14.881	-9.61538	-12.2924	-11.0738	-13.2653	-2.80374	-13.4831	-11.6564	-6.50155	-8.33333									24	>0.9999
48h	-17.4515	-16.4706	-12.1739	-9.1195	-12.5828	-12.5767	-16.0714	-8.97436	-8.30565	-8.72483	-10.8844	1.24611	-10.1124	-9.81595	-4.02477	-6.6092									48	0.0482
72h	-11.9114	-7.05882	-4.05797	-2.51572	-7.94702	-4.29448	-10.119	-4.48718	-0.664452	-0.671141	-4.08163	6.23053	-3.93258	-3.06748	-1.85759	-2.87356									72	0.0592
Figure 1d
Body temperature(℃)	Sed								Exe
0h	37	37.1	36.9	37.5	37.5	37.6	37.6	36.8	36.5	36.7	37.5	37	36.8	36.6	37.2	37.2
2h	36.5	34.5	34.8	37	36.5	36.6	37.1	35.4	36.3	36.2	36.9	37	36.2	36.5	37	35.6
4h	35.9	32.9	33	35.5	34.7	35.5	36.4	34.8	35.5	35.1	31.5	36	31.3	36.1	36.2	34.8
6h	35.1	31.8	32.2	34.8	33.8	34.6	34.8	34.2	34.8	34.6	31.5	35	31	35.3	35.4	34.1
12h	34.6	31	31.8	33.6	32.6	34.1	34.1	33.7	33.2	33.5	31	34.6	30.8	35	34.1	33.5
24h	34.5	31.3	31.9	32.6	31.8	33.7	33.8	32.9	32.9	33	32	35.1	31.6	35.8	34.9	33.8
48h	33.8	32.4	33.6	33.1	34.7	35.5	35.9	33.6	34.6	35.2	34.8	36	33.5	36.5	35.8	34.9
72h	34.9	33.3	35.6	35.5	36	36.7	37.1	35.1	36.3	36.8	36.2	37.6	35.4	37	36.9	35.8		Two-way RM ANOVA							Bonferroni's multiple comparisons test
△Temp(℃)																		Row Factor x Column Factor	8.757	7	1.251	F (7, 98) = 2.105	P=0.0499		Sed - Exe	Adjusted P Value
0h	0	0	0	0	0	0	0	0	0	0	0	0	0	0	0	0		Row Factor	234	7	33.43	F (2.016, 28.22) = 56.27	P<0.0001		0
2h	-0.5	-2.6	-2.1	-0.5	-1	-1	-0.5	-1.4	-0.2	-0.5	-0.6	0	-0.6	-0.1	-0.2	-1.6		Column Factor	13.98	1	13.98	F (1, 14) = 1.833	P=0.1972		2	0.3973
4h	-1.1	-4.2	-3.9	-2	-2.8	-2.1	-1.2	-2	-1	-1.6	-6	-1	-5.5	-0.5	-1	-2.4		Subject	106.8	14	7.625	F (14, 98) = 12.83	P<0.0001		4	>0.9999
6h	-1.9	-5.3	-4.7	-2.7	-3.7	-3	-2.8	-2.6	-1.7	-2.1	-6	-2	-5.8	-1.3	-1.8	-3.1		Residual	58.23	98	0.5942				6	>0.9999
12h	-2.4	-6.1	-5.1	-3.9	-4.9	-3.5	-3.5	-3.1	-3.3	-3.2	-6.5	-2.4	-6	-1.6	-3.1	-3.7									12	>0.9999
24h	-2.5	-5.8	-5	-4.9	-5.7	-3.9	-3.8	-3.9	-3.6	-3.7	-5.5	-1.9	-5.2	-0.8	-2.3	-3.4									24	0.9917
48h	-3.2	-4.7	-3.3	-4.4	-2.8	-2.1	-1.7	-3.2	-1.9	-1.5	-2.7	-1	-3.3	-0.1	-1.4	-2.3									48	0.1228
72h	-2.1	-3.8	-1.3	-2	-1.5	-0.9	-0.5	-1.7	-0.2	0.1	-1.3	0.6	-1.4	0.4	-0.3	-1.4									72	0.1121
Figure 1e	Blood glucose(mmol/L)																	Two-way RM ANOVA							Bonferroni's multiple comparisons test
Hours	Sed								Exe									Row Factor x Column Factor	23.61	7	3.373	F (7, 98) = 4.546	P=0.0002		Sed - Exe	Adjusted P Value
0	10.4	9.5	7.2	8.7	8.2	7	7.8	7.3	7.4	6.7	8.2	5.9	6.2	7.9	8.2	7.6		Row Factor	328.7	7	46.96	F (4.568, 63.96) = 63.27	P<0.0001		0	0.6568
2	4.2	3.6	3.6	5.8	4	3.5	4.6	6.2	5.2	4.7	5.9	4.3	3.2	6.3	3.8	6.1		Column Factor	3.816	1	3.816	F (1, 14) = 1.379	P=0.2599		2	>0.9999
4	3.3	1.3	2.2	5.3	3.1	2.8	3.2	3.8	4	3.8	4.1	4.8	2.1	2.7	4.2	5.1		Subject	38.75	14	2.768	F (14, 98) = 3.729	P<0.0001		4	>0.9999
6	3.4	1.4	1.7	3.3	2.5	2.2	3.8	4.1	3.8	3.2	3.9	5	2.2	2.7	3.5	4.6		Residual	72.73	98	0.7421				6	0.9066
12	2	2	1.4	2.5	2.3	1.8	4.2	2.1	3.6	3	3.3	5.8	2.6	2.9	2.6	4.2									12	0.2036
24	3.3	3	3.5	3.6	3.1	2.8	4.8	2.6	6.2	3.6	4.4	6.9	2.9	5.3	3.8	5.3									24	0.1719
48	6.5	5.3	5.1	7.4	6	6.2	5.8	4.6	6.2	5.8	5.2	6.3	6.7	6.3	4.2	5.8									48	>0.9999
72	6.8	5.4	8.4	6.9	7.2	6.5	6.2	6.6	7	6.5	5.4	6.8	4.4	5.9	5.2	5.6									72	0.4607
Figure 1f-i																		Shapiro-Wilk test				two-tailed analysis
		Sed								Exe								P value	Sed	Exe		P for unpaired student t test	P for Mann-Whitney test
WBC#(10^9/L)	Baseline	11.95	22.47	16.58	13.75	12.98	20.32	11.76	13.29	11.56	14.09	18.69	19.51	12.96	18.8	7.14	13.25		0.0779	0.3915		0.6758
	LPS	4.99	19.58	11.23	8.61	18.96	6.12	8.32	6.73	14.74	28.18	14.2	26.7	13.29	20.28	13.42	13.57		0.0559	0.0114			0.0207
Gran#(10^9/L)	Baseline	5.74	15.55	9.43	6.47	3.66	6.05	4.79	3.79	4.94	10.02	8.75	13.64	3.28	12.63	4.25	10.26		0.0275	0.4362			0.5054
	LPS	3.54	15.37	7.38	5.64	14.48	3.69	5.72	4.9	9.74	23.14	7.91	20.07	3.79	13.32	10.11	3.75		0.0203	0.3625			0.2345
Lym#(10^9/L)	Baseline	5.53	4.92	6.35	6.74	8.57	13.23	6.29	8.86	5.96	3.21	8.97	5.07	9.15	5.34	2.49	2.17		0.0971	0.2975		0.1129
	LPS	1.21	3.35	2.91	2.21	3.7	2.08	2.18	1.51	3.07	3.72	5.4	4.17	8.86	5.68	2.28	9.01		0.7362	0.2739		0.0085
Mon#(10^9/L)	Baseline	0.68	2	0.8	0.54	0.75	1.04	0.68	0.64	0.66	0.86	0.97	0.8	0.53	0.83	0.4	0.82		0.0017	0.4128			0.9792
	LPS	0.24	0.86	0.94	0.76	0.78	0.35	0.42	0.32	1.93	1.32	0.89	2.46	0.64	1.28	1.03	0.81		0.1705	0.2732		0.01
Figure 1j	TNF																Shapiro-Wilk test				two-tailed analysis
	Sed								Exe								P value	Sed	Exe		P for unpaired student t test	P for Mann-Whitney test
Baseline	183.815	103.28	217.861	174.73	165.807	155.312	160.53	187.494	171.141	97.2421	146.745	123.619	115.667	133.375	180.161	148.446		0.5552	0.9435		0.0773
LPS	294.433	321.17	237.682	296.625	316.649	309.916	215.915	325.717	215.915	268.627	180.161	283.567	258.15	176.534	294.432	183.815		0.0426	0.1478			0.0132
Figure 1k	IL-1b																Shapiro-Wilk test				two-tailed analysis
	Sed								Exe								P value	Sed	Exe		P for unpaired student t test	P for Mann-Whitney test
Baseline	284.915	269.045	276.977	135.223	201.893	273.01	162.617	170.459	265.081	241.336	249.244	162.617	257.16	280.945	194.025	201.893		0.0975	0.5201		0.7117
LPS	344.666	288.887	388.721	336.677	328.696	352.661	296.835	288.887	276.977	170.459	276.977	304.79	320.72	296.835	284.915	194.025		0.4377	0.0574		0.0157
Figure 1l	IL-1Ra																Shapiro-Wilk test				two-tailed analysis
	Sed								Exe								P value	Sed	Exe		P for unpaired student t test	P for Mann-Whitney test
Baseline	97.8298	115.698	303.334	180.626	192.54	167.107	256.831	148.687	319.685	102.684	148.687	142.037	202.815	184.022	303.334	165.424		0.6812	0.2325		0.7227
LPS	397.726	285.319	319.685	316.04	281.735	294.306	271.023	297.912	665.784	564.395	474.702	271.023	466.888	439.743	316.04	312.402		0.0282	0.6236		0.046
Figure 1n	F4/80 positive cells/HPF													Shapiro-Wilk test			two-tailed analysis
	Sed						Exe							P value			P for unpaired student t test	P for Mann-Whitney test
Baseline	5	9	6	7	10	6	3	5	4	8	6	3		0.4522	0.4522		0.0758
LPS	32	42	45	38	43	36	15	21	18	25	23	28		0.7823	0.9899		<0.0001
Figure 1o	Oil red O-positive area(%)													Shapiro-Wilk test			two-tailed analysis
	Sed						Exe							P value			P for unpaired student t test	P for Mann-Whitney test
Baseline	0.2	0.53	0.48	0.36	0.41	0.29	0.23	0.18	0.37	0.41	0.29	0.33		0.9557	0.9274		0.2373
LPS	29.26	19.8	25.77	31.23	22.37	28.56	14.67	18.53	13.38	16.25	11.73	10.29		0.7042	0.9811		0.0002

## Sheet: Figure 2
Figure 2g																		Shapiro-Wilk test
	Pipecolic acid concentration(ng/ml)-Serum																	P value			two-tailed analysis
Age(mo)	Sed								Exe									Sed	Exe		P for unpaired student t test	P for Mann-Whitney test
4	75.29	86.997	74.615	105.748	135.737	82.9569	96.152	106.948	110.547	169.367	153.653	151.331	109.347	133.338	154.93	126.141		0.3228	0.439		0.0012
15	60.004	73.027	75.7	69.015	91.354	109.347	58.966	87.755	117.269	109.528	130.486	124.414	98.551	82.957	106.948	123.742		0.5707	0.6784		0.0011
Figure 2h																		Shapiro-Wilk test
	Pipecolic acid concentration(ng/ml)-Liver																	P value			two-tailed analysis
Age(mo)	Sed								Exe									Sed	Exe		P for unpaired student t test	P for Mann-Whitney test
4	114.978	108.618	108.565	99.514	89.612	132.266	98.551	102.15	123.028	118.312	154.224	130.13	140.63	114.108	122.542	136.881		0.5776	0.6634		0.0032
15	74.56	112.111	66.163	85.099	109.292	88.691	69.762	96.152	114.484	117.514	132.057	114.731	93.753	105.748	109.347	97.351		0.5554	0.8393		0.0084
Figure 2i	Pipecolic acid concentration(ng/ml)-Serum					Shapiro-Wilk test
	Pre-exe	Post-exe				P value			two-tailed analysis
1	117.833	108.314				Sed	Exe		P for unpaired student t test	P for Mann-Whitney test
2	48.4608	118.44				0.9606	0.7394		0.0032
3	99.479	115.585
4	83.9153	126.486
5	117.871	138.705
6	140.177	155.302
7	91.0449	113.312
8	157.924	190.989
9	150.097	157.846
10	99.7761	134.559
11	133.887	144.155
12	139.389	115.508
13	158.931	138.395
14	120.416	140.436
15	94.1318	136.173
16	105.937	161.528
17	181.276	170.246
18	141.327	160.081
19	84.5869	96.8183
20	108.546	144.995
21	78.3355	143.665
22	130.632	162.251
23	83.6182	122.134
24	104.439	140.177
25	64.0504	64.3088
26	148.844	186.933
27	97.3996	180.553
Figure 2j	Pipecolic acid concentration(ng/ml)-Serum					Shapiro-Wilk test
	Untrained	Trained				P value			two-tailed analysis
1	111.186	166.308				Sed	Exe		P for unpaired student t test	P for Mann-Whitney test
2	124.222	162.578				0.6359	0.8835		0.0015
3	135.584	146.278
4	169.07	148.918
5	139.7	154.507
6	130.996	178.221
7	150.47	179.998
8	141.78	157.375
9	133.402	130.229
10	121.682	171.115
11	164.332	139.661
12	153.043	184.682
13	165.575	158.663
14	140.172	169.197
15	115.253	167.141
16	136.772	158.416
17	161.358	169.393
18	158.474	138.883
19	150.667
20	157.173
21	127.033

## Sheet: Figure 3
Figure 3b					Shapiro-Wilk test
	Pipecolic acid concentration(ng/ml)-Serum				P value			two-tailed analysis
	Vehicle	Pip			Vehicle	Pip		P for unpaired student t test	P for Mann-Whitney test
	116.925	195.25			0.4516	0.9879		<0.0001
	100.142	172.872
	83.3577	139.304
	94.5469	156.088
	116.925	184.061
	105.736	200.845
	77.7631	217.628
	111.331	161.682
Figure 3c-f																				Shapiro-Wilk test			two-tailed analysis
																				P value
			Vehicle								Pip									Vehicle	Pip		P for unpaired student t test	P for Mann-Whitney test
Baseline	WBC#(10^9/L)		1.8	11.69	7.13	10.5	13.89	5.5	6.88	6.19	3.46	3.92	11.61	10.71	10.91	11.26	4.61	8.1		0.8549	0.0466			>0.9999
	Gran#(10^9/L)		1.15	7.91	4.59	6.88	9.29	3.79	2.74	2.9	1.82	1.51	7.14	5.87	6.36	6.19	2.01	2.7		0.6816	0.0559		0.5987
	Lym#(10^9/L)		0.52	2.96	1.96	2.82	3.6	1.3	3.43	2.75	1.41	2.23	3.46	4.11	3.47	4.36	2.2	5		0.4039	0.7392		0.1577
	Mon#(10^9/L)		0.13	0.82	0.58	0.8	1	0.41	0.71	0.54	0.23	0.18	1.01	0.73	1.08	0.71	0.4	0.4		0.9148	0.3936		0.8427
LPS	WBC#(10^9/L)		1.94	10.48	6.87	4.87	8.43	5.43	7.3	5.16	9.2	8.07	16.7	13.43	15.03	14.82	7.79	12.52		0.9668	0.3213		0.0017
	Gran#(10^9/L)		0.88	6.91	5.87	2.13	6.64	1.28	1.92	1.8	6.16	4.04	10.19	7.02	10.18	11.36	3.87	5.74		0.0276	0.2829			0.0281
	Lym#(10^9/L)		0.95	2.79	0.88	2.36	1.57	3.95	4.79	3.26	2.49	3.43	5.22	5.62	3.74	2.55	3.43	6.03		0.7293	0.2427		0.0499
	Mon#(10^9/L)		0.11	0.78	0.12	0.38	0.22	0.2	0.59	0.1	0.55	0.6	1.29	0.79	1.11	0.91	0.49	0.75		0.0699	0.603		0.0022
Figure 3g	Murine sepsis score																	Two-way RM ANOVA							Bonferroni's multiple comparisons test
Hours	Vehicle								Pip									Row Factor x Column Factor	30.97	7	4.424	F (7, 98) = 4.031	P=0.0006		Sed - Exe	Adjusted P Value
0	0	0	0	0	0	0	0	0	0	0	0	0	0	0	0	0		Row Factor	1606	7	229.5	F (2.707, 37.90) = 209.1	P<0.0001		0
2	4	3	2	4	5	6	2	1	4	3	2	2	1	4	6	2		Column Factor	63.28	1	63.28	F (1, 14) = 3.708	P=0.0747		2	>0.9999
4	7	5	4	6	8	8	4	3	2	8	2	2	2	2	7	3		Subject	238.9	14	17.07	F (14, 98) = 15.55	P<0.0001		4	0.6345
6	10	8	6	7	10	11	8	6	9	10	7	5	4	6	8	6		Residual	107.6	98	1.098				6	>0.9999
12	14	11	10	12	14	15	12	10	12	14	10	8	7	9	11	8									12	0.3569
24	10	8	7	9	11	12	8	7	8	11	7	6	4	5	8	5									24	0.3781
48	8	5	4	6	7	8	5	4	5	7	4	2	1	2	4	2									48	0.1321
72	3	0	0	0	0	2	0	0	1	2	0	0	0	0	0	0									72	>0.9999
Figure 3h	Blood glucose(mmol/L)																	Two-way RM ANOVA							Bonferroni's multiple comparisons test
Hours	Vehicle								Pip									Row Factor x Column Factor	10.82	7	1.546	F (7, 98) = 2.377	P=0.0275		Sed - Exe	Adjusted P Value
0	9.4	7.9	7.7	8.4	9.2	9.2	7.6	8.1	7.7	8.8	6.8	8.7	8.5	9.4	7.4	8.5		Row Factor	418.1	7	59.73	F (4.004, 56.06) = 91.84	P<0.0001		0	>0.9999
2	8.8	7.3	7.2	7.6	7.6	7.8	6.1	6.8	7	7.4	6.2	8.7	7.9	8.9	5.9	7.2		Column Factor	10.64	1	10.64	F (1, 14) = 3.883	P=0.0689		2	>0.9999
4	4.1	5.2	5.6	4.1	5.3	5.2	4.3	5.2	5.5	4.9	3.7	5.4	4.6	6.8	4.8	6.1		Subject	38.35	14	2.74	F (14, 98) = 4.213	P<0.0001		4	>0.9999
6	3.2	2.4	3.3	4.1	2.4	2.1	3.7	4.5	3.5	2.1	2.8	2.7	3.8	5.7	4.2	5.1		Residual	63.73	98	0.6503				6	>0.9999
12	2.9	3.8	2.3	3.4	2.5	2.6	3.1	3.7	2.5	2.3	2.7	2.2	3.9	5.3	3.6	4.3									12	>0.9999
24	3.3	2.8	4.5	4.8	2.7	5.3	4.1	4.5	5.2	4.8	4.9	5.7	4.4	6.7	4.6	6.3									24	0.0859
48	4.8	4.4	5	6.9	5.3	2.4	4.5	5.1	5.9	4.3	4.7	7.2	6.8	8.5	6.6	7.2									48	0.2337
72	6.6	5.9	8.7	8.5	7.2	6.3	7.8	6.9	8.9	8.2	7.8	6.9	8.2	7.8	7.5	8.3									72	0.9182
Figure 3i
Body weight(g)	Vehicle								Pip
0h	17.1	18.2	19.3	17	17.7	20.1	17.5	18.6	19.2	18.3	18.5	17.3	19.1	17.7	18.8	17.6
2h	15.7	17.1	18.6	16.2	16.7	19.1	16.9	17.3	18.5	17.7	17.6	16.3	18.4	17	18	16.8
4h	15.6	16.8	18.1	15.8	16.8	18.1	16.5	16.8	18.5	17.5	17.2	16.1	18	16.7	17.6	16.2
6h	15.2	16.3	17.8	15.5	16.3	18.4	16.2	16.6	17.3	16.5	16.9	15.9	17.6	16.2	17.2	16.2
12h	15	16	17.6	15.2	16	16.9	15.8	16.1	17.1	15.9	16.6	15.8	17.4	15.5	17	15.9
24h	14.2	14.3	15.8	14.6	14.8	15.2	15.2	15.8	16.1	14.9	14.4	15.2	15.2	14.2	16.8	15.6
48h	14.9	15.2	16.9	15.6	15.4	16.2	16.3	16.2	17.9	16.9	16.2	16.7	17.1	16.3	17.6	16.1
72h	16.3	15.8	18.1	16.2	16.6	18.1	16.7	17.5	18.9	17.8	16.8	17.5	18.3	17.1	18.5	17
Weight Loss(g)
0h	0	0	0	0	0	0	0	0	0	0	0	0	0	0	0	0
2h	-1.4	-1.1	-0.7	-0.8	-1	-1	-0.6	-1.3	-0.7	-0.6	-0.9	-1	-0.7	-0.7	-0.8	-0.8
4h	-1.5	-1.4	-1.2	-1.2	-0.9	-2	-1	-1.8	-0.7	-0.8	-1.3	-1.2	-1.1	-1	-1.2	-1.4
6h	-1.9	-1.9	-1.5	-1.5	-1.4	-1.7	-1.3	-2	-1.9	-1.8	-1.6	-1.4	-1.5	-1.5	-1.6	-1.4
12h	-2.1	-2.2	-1.7	-1.8	-1.7	-3.2	-1.7	-2.5	-2.1	-2.4	-1.9	-1.5	-1.7	-2.2	-1.8	-1.7
24h	-2.9	-3.9	-3.5	-2.4	-2.9	-4.9	-2.3	-2.8	-3.1	-3.4	-4.1	-2.1	-3.9	-3.5	-2	-2
48h	-2.2	-3	-2.4	-1.4	-2.3	-3.9	-1.2	-2.4	-1.3	-1.4	-2.3	-0.6	-2	-1.4	-1.2	-1.5
72h	-0.8	-2.4	-1.2	-0.8	-1.1	-2	-0.8	-1.1	-0.3	-0.5	-1.7	0.2	-0.8	-0.6	-0.3	-0.6
Weight Loss(%)																		Two-way RM ANOVA							Bonferroni's multiple comparisons test
0h	0	0	0	0	0	0	0	0	0	0	0	0	0	0	0	0		Row Factor x Column Factor	79	7	11.29	F (7, 98) = 2.711	P=0.0130		Sed - Exe	Adjusted P Value
2h	-8.18713	-6.04396	-3.62694	-4.70588	-5.64972	-4.97512	-3.42857	-6.98925	-3.64583	-3.27869	-4.86486	-5.78035	-3.66492	-3.9548	-4.25532	-4.54545		Row Factor	2870	7	410	F (2.155, 30.17) = 98.48	P<0.0001		0	0.7149
4h	-8.77193	-7.69231	-6.21762	-7.05882	-5.08475	-9.95025	-5.71429	-9.67742	-3.64583	-4.37158	-7.02703	-6.93642	-5.75916	-5.64972	-6.38298	-7.95455		Column Factor	97.74	1	97.74	F (1, 14) = 5.180	P=0.0391		2	0.6358
6h	-11.1111	-10.4396	-7.77202	-8.82353	-7.9096	-8.45771	-7.42857	-10.7527	-9.89583	-9.83607	-8.64865	-8.09249	-7.8534	-8.47458	-8.51064	-7.95455		Subject	264.2	14	18.87	F (14, 98) = 4.532	P<0.0001		4	>0.9999
12h	-12.2807	-12.0879	-8.80829	-10.5882	-9.60452	-15.9204	-9.71429	-13.4409	-10.9375	-13.1148	-10.2703	-8.67052	-8.90052	-12.4294	-9.57447	-9.65909		Residual	408	98	4.163				6	>0.9999
24h	-16.9591	-21.4286	-18.1347	-14.1176	-16.3842	-24.3781	-13.1429	-15.0538	-16.1458	-18.5792	-22.1622	-12.1387	-20.4188	-19.774	-10.6383	-11.3636									12	>0.9999
48h	-12.8655	-16.4835	-12.4352	-8.23529	-12.9944	-19.403	-6.85714	-12.9032	-6.77083	-7.65027	-12.4324	-3.46821	-10.4712	-7.9096	-6.38298	-8.52273									24	0.123
72h	-4.67836	-13.1868	-6.21762	-4.70588	-6.21469	-9.95025	-4.57143	-5.91398	-1.5625	-2.73224	-9.18919	1.15607	-4.18848	-3.38983	-1.59574	-3.40909									48	0.1917
																									72	0.9182
Figure 3j
Body temperature(℃)	Vehicle								Pip
0h	36.9	36.7	36	36.8	37	36.8	37.5	37.1	37	36.8	37.2	37.2	36.6	36.9	37.6	37
2h	36.4	36.6	35.8	36.5	36.2	36.5	36.8	36.6	36.1	35.9	36.5	36.5	36.3	36.4	36.9	36.7
4h	36	36.2	35.5	35.9	35.9	36	36.2	36	36.1	35.5	35.8	36.4	36	36.2	36.2	36.2
6h	35.2	35.9	35.1	35.6	35.8	35.8	35.5	35.6	36.1	35.6	35	36.3	36.1	36.1	35.2	35.7
12h	33.9	35.2	33.3	33	34.2	33.7	34.8	33.9	35.2	34.6	34.2	34.1	34.4	34.7	33.6	34.4
24h	34.2	34.6	34.6	32.3	33.9	33.8	35.9	34.7	35.8	35.1	35.1	34.4	35.1	35.9	34.5	35.1
48h	36.2	35.1	35.1	34.1	34.5	34.1	36.6	35.1	36.2	36.3	35.3	36.9	36	36.2	36.5	36.1
72h	36.5	35.3	35.5	36.1	36.8	34.8	37	35.3	36.8	37.1	36.8	37	37.1	36.7	36.1	37
△Temp(℃)																		Two-way RM ANOVA							Bonferroni's multiple comparisons test
0h	0	0	0	0	0	0	0	0	0	0	0	0	0	0	0	0		Row Factor x Column Factor	5.092	7	0.7275	F (7, 98) = 3.129	P=0.0050		Sed - Exe	Adjusted P Value
2h	-0.5	-0.1	-0.2	-0.3	-0.8	-0.3	-0.7	-0.5	-0.9	-0.9	-0.7	-0.7	-0.3	-0.5	-0.7	-0.3		Row Factor	93.96	7	13.42	F (3.643, 51.01) = 57.72	P<0.0001		0
4h	-0.9	-0.5	-0.5	-0.9	-1.1	-0.8	-1.3	-1.1	-0.9	-1.3	-1.4	-0.8	-0.6	-0.7	-1.4	-0.8		Column Factor	2.517	1	2.517	F (1, 14) = 2.636	P=0.1268		2	0.9484
6h	-1.7	-0.8	-0.9	-1.2	-1.2	-1	-2	-1.5	-0.9	-1.2	-2.2	-0.9	-0.5	-0.8	-2.4	-1.3		Subject	13.37	14	0.955	F (14, 98) = 4.107	P<0.0001		4	>0.9999
12h	-3	-1.5	-2.7	-3.8	-2.8	-3.1	-2.7	-3.2	-1.8	-2.2	-3	-3.1	-2.2	-2.2	-4	-2.6		Residual	22.79	98	0.2325				6	>0.9999
24h	-2.7	-2.1	-1.4	-4.5	-3.1	-3	-1.6	-2.4	-1.2	-1.7	-2.1	-2.8	-1.5	-1	-3.1	-1.9									12	>0.9999
48h	-0.7	-1.6	-0.9	-2.7	-2.5	-2.7	-0.9	-2	-0.8	-0.5	-1.9	-0.3	-0.6	-0.7	-1.1	-0.9									24	>0.9999
72h	-0.4	-1.4	-0.5	-0.7	-0.2	-2	-0.5	-1.8	-0.2	0.3	-0.4	-0.2	0.5	-0.2	-1.5	0									48	0.1927
																									72	0.3378
Figure 3k	TNF																	Shapiro-Wilk test			two-tailed analysis
																		P value
	Vehicle								Pip									Vehicle	Pip		P for unpaired student t test	P for Mann-Whitney test
Baseline	125.228	146.745	97.2421	122.015	118.828	107.876	89.8404	109.421	109.421	135.023	103.28	106.338	131.732	117.244	97.2421	103.28		0.9099	0.1954		0.8334
LPS	314.398	325.717	321.17	298.824	272.863	312.154	316.649	309.916	237.682	305.46	294.432	215.915	260.233	279.266	294.432	122.015		0.0778	0.0755		0.0209
Figure 3l	IL1b																	Shapiro-Wilk test			two-tailed analysis
																		P value
	Vehicle								Pip									Vehicle	Pip		P for unpaired student t test	P for Mann-Whitney test
Baseline	123.507	76.7947	92.3388	57.4019	34.1855	61.2771	107.91	45.7862	53.5284	72.9128	115.705	69.0326	41.9177	84.5634	104.014	38.0507		0.8431	0.7113		0.8715
LPS	412.835	396.752	372.677	424.915	441.045	453.16	465.29	432.977	388.721	364.666	420.887	437.01	388.721	356.661	368.671	336.677		0.9562	0.7761		0.0191
Figure 3m	Il-1Ra																	Shapiro-Wilk test			two-tailed analysis
																		P value
	Vehicle								Pip									Vehicle	Pip		P for unpaired student t test	P for Mann-Whitney test
Baseline	40.7204	73.7795	56.3738	122.244	65.8436	84.9577	62.6805	72.189	112.435	57.9481	86.561	148.687	96.2151	104.305	69.0131	102.684		0.359	0.8156		0.0762
LPS	148.687	256.831	253.3	303.334	260.37	272.805	285.319	163.743	278.158	297.912	288.909	395.834	343.536	367.66	213.149	271.023		0.0633	0.8654		0.0431
Figure 3o	F4/80 positive cells/HPF													Shapiro-Wilk test			two-tailed analysis
														P value
	Vehicle						Pip							Vehicle	Pip		P for unpaired student t test	P for Mann-Whitney test
Baseline	3	5	2	8	4	2	1	6	9	4	3	5		0.2775	0.9845		0.6562
LPS	32	26	23	36	27	29	13	19	16	15	11	20		0.9388	0.8431		0.0002
Figure 3p	Oil red O-positive area(%)													Shapiro-Wilk test			two-tailed analysis
														P value
	Vehicle						Pip							Vehicle	Pip		P for unpaired student t test	P for Mann-Whitney test
Baseline	0.15	0.32	0.09	0.25	0.18	0.42	0.31	0.27	0.13	0.06	0.39	0.16		0.8958	0.8666		0.8361
LPS	19.41	22.64	25.31	18.76	23.67	27.91	13.55	11.27	9.89	16.56	13.27	15.02		0.7919	0.9504		0.0002

## Sheet: Figure 4
Figure 4a	TNF					Shapiro-Wilk test						ANOVA summary		Adjusted P Value
						P value
Vehicle	LPS	5 μM	10 μM	20 μM		Vehicle	LPS	5 μM	10 μM	20 μM		P value		LPS vs. Vehicle	LPS vs. 5 μM	LPS vs. 10 μM	LPS vs. 20 μM
0.907637	16.3592	13.7564	13.9257	7.4462		0.6766	0.9379	0.1005	0.6781	0.7702		<0.0001		<0.0001	0.243	<0.0001	<0.0001
1.07578	15.4925	15.1737	9.40242	6.91889
0.988139	14.3511	15.3811	11.4493	8.87251
0.952903	13.7806	12.8578	11.7108	6.51152
0.99634	17.0776	13.0324	13.1615	7.17656
1.09167	15.2471	15.2471	11.4896	8.18969
Figure 4b	IL1b					Shapiro-Wilk test						ANOVA summary		Adjusted P Value
Vehicle	LPS	5 μM	10 μM	20 μM		P value						P value		LPS vs. Vehicle	LPS vs. 5 μM	LPS vs. 10 μM	LPS vs. 20 μM
0.894743	1814.1	1797.71	1351.11	840.215		Vehicle	LPS	5 μM	10 μM	20 μM		<0.0001		<0.0001	0.0536	<0.0001	<0.0001
0.949934	1929.49	1826.92	1429.05	964.597		0.5631	0.8258	0.5439	0.9292	0.3597
1.09275	2098.16	1941.44	1605.46	1033.29
0.975181	2051.39	1969.34	1574.68	814.875
1.09673	1897.15	1779.11	1672.85	826.37
1.0067	2022.7	1588.84	1490.3	927.841
Figure 4c	iNOS					Shapiro-Wilk test						ANOVA summary		Adjusted P Value
Vehicle	LPS	5 μM	10 μM	20 μM		P value						P value		LPS vs. Vehicle	LPS vs. 5 μM	LPS vs. 10 μM	LPS vs. 20 μM
0.868619	5366.49	4281.41	3177.98	1627.78		Vehicle	LPS	5 μM	10 μM	20 μM		<0.0001		<0.0001	0.0161	<0.0001	<0.0001
1.08102	5683.79	4906.53	3760.82	1841.56		0.0926	0.5051	0.3092	0.67	0.5785
1.3454	4388.09	4420.25	3331.37	1991.84
0.890079	4990.06	5318.06	3787.44	1690.09
0.976882	5231.52	4337.07	3506.68	1785.61
0.910364	5406.1	4609.45	3591.15	1610.8
Figure 4d										repeats of Figure 4d
																				antibodies
																				phospho-mTOR (Ser2448)		1:1000, #5536, Cell Signaling Technology
																				mTOR		1:1000, #2983, Cell Signaling Technology
																				phospho-p70S6K (Thr389)		1:1000, #9234, Cell Signaling Technology
																				p70S6K		1:1000, #2708, Cell Signaling Technology
																				phospho-S6 ribosomal protein (Ser240/244)		1:1000, #2215, Cell Signaling Technology
																				S6 ribosomal protein		1:1000, #2217, Cell Signaling Technology
																				α-Tubulin		1:1000, #2125, Cell Signaling Technology
														Shapiro-Wilk test
														P value				ANOVA summary		Adjusted P Value
	Vehicle				LPS				LPS+Pip					Vehicle	LPS	LPS+Pip		P value		LPS vs. Vehicle	LPS vs. LPS+Pip
p-mTOR	0.808342	1.09174	0.954812	1.04519	1.22141	1.1052	1.42928	1.34536	1.10728	1.36853	1.53192	1.47441		0.6654	0.8991	0.442		0.0136		0.0397	0.6045
p-p70S6K	1.01134	1.05952	0.920835	1.0083	1.19406	1.33405	1.24897	1.13649	1.06287	0.873995	0.974468	0.933961		0.5229	0.9573	0.9502		0.0014		0.0035	0.0013
p-S6	0.911699	1.02753	1.06077	1.32695	1.58321	1.56629	1.55426	1.52862	1.28288	1.44251	1.31735	1.30146		0.5133	0.9446	0.1089		0.0006		0.0004	0.0346
Figure 4e	TNF					Shapiro-Wilk test						ANOVA summary		Adjusted P Value
Vehicle	LPS	LPS+Pip	LPS+Rapa	LPS+Pip+Rapa		P value						P value		Vehicle vs. LPS	Vehicle vs. LPS+Pip	Vehicle vs. LPS+Rapa	Vehicle vs. LPS+Pip+Rapa	LPS vs. LPS+Pip	LPS vs. LPS+Rapa	LPS vs. LPS+Pip+Rapa	LPS+Pip vs. LPS+Rapa	LPS+Pip vs. LPS+Pip+Rapa	LPS+Rapa vs. LPS+Pip+Rapa
1.0616	16.6869	10.7208	9.6304	12.8709		Vehicle	LPS	LPS+Pip	LPS+Rapa	LPS+Pip+Rapa		<0.0001		<0.0001	<0.0001	<0.0001	<0.0001	<0.0001	<0.0001	<0.0001	0.7121	0.9808	0.3852
0.92787	21.8366	14.2549	13.1243	12.4422		0.2033	0.5566	0.8837	0.5427	0.4245
1.15027	21.1049	12.753	12.482	14.5503
1.07916	23.6071	12.5838	10.5491	11.6343
0.761394	18.0872	11.4338	9.16426	11.5912
1.07412	17.8913	12.3117	12.0416	14.037
Figure 4f	IL-1b					Shapiro-Wilk test						ANOVA summary		Adjusted P Value
Vehicle	LPS	LPS+Pip	LPS+Rapa	LPS+Pip+Rapa		P value						P value		Vehicle vs. LPS	Vehicle vs. LPS+Pip	Vehicle vs. LPS+Rapa	Vehicle vs. LPS+Pip+Rapa	LPS vs. LPS+Pip	LPS vs. LPS+Rapa	LPS vs. LPS+Pip+Rapa	LPS+Pip vs. LPS+Rapa	LPS+Pip vs. LPS+Pip+Rapa	LPS+Rapa vs. LPS+Pip+Rapa
0.949789	2057.06	928.541	1072.29	1157.52		Vehicle	LPS	LPS+Pip	LPS+Rapa	LPS+Pip+Rapa		<0.0001		<0.0001	<0.0001	<0.0001	<0.0001	<0.0001	<0.0001	<0.0001	0.8269	0.9907	0.9735
1.03114	1965.24	1033.65	1309.98	1270.46		0.934	0.8701	0.8032	0.2608	0.6352
1.05789	2003.04	1191.24	1166.75	1229.11
0.900689	2146.99	1274.69	905.673	1101.7
1.09277	1733.16	1373.06	934.946	960.88
0.980639	2249.34	1044.92	919.769	895.777
Figure 4g	iNOS					Shapiro-Wilk test						Kruskal-Wallis test		Dunn's multiple comparisons test
Vehicle	LPS	LPS+Pip	LPS+Rapa	LPS+Pip+Rapa		P value						P value		Vehicle vs. LPS	Vehicle vs. LPS+Pip	Vehicle vs. LPS+Rapa	Vehicle vs. LPS+Pip+Rapa	LPS vs. LPS+Pip	LPS vs. LPS+Rapa	LPS vs. LPS+Pip+Rapa	LPS+Pip vs. LPS+Rapa	LPS+Pip vs. LPS+Pip+Rapa	LPS+Rapa vs. LPS+Pip+Rapa
3.04187	4739.76	1747.48	1998.95	1984.25		Vehicle	LPS	LPS+Pip	LPS+Rapa	LPS+Pip+Rapa		***		<0.0001	0.048	0.1392	0.7131	0.5718	0.2366	0.0352	>0.9999	>0.9999	>0.9999
0.567673	5161.29	2565.46	1448.38	2161.59		0.018	0.4113	0.0263	0.9668	0.6836
1.41681	5137.42	2480.4	2120.91	1871.64
0.637243	4734.93	1650.78	1789.15	1425.66
0.914289	4979.39	2529.31	2177.33	1520.67
0.701555	4571.59	2415.47	2618.23	1839.91

## Sheet: Figure 5
Figure 5a	PCR													Shapiro-Wilk test			two-tailed analysis
														P value
	Sed						Exe							Sed	Exe		P for unpaired student t test	P for Mann-Whitney test
Crym	1.29273	0.876872	1.1286	1.0268	0.952263	0.799409	1.20024	1.25402	1.97345	1.26796	1.1336	1.31745		0.9214	0.0054			0.026
Pycr1	1.78659	1.12592	0.840861	0.856924	1.09776	0.628483	1.20051	1.22797	1.41908	0.797231	1.06289	1.4253		0.2899	0.4763		0.5018
Pipox	1.05169	1.07605	1.05075	1.00765	0.944885	0.883262	0.96112	0.956006	1.29555	1.08302	1.34179	1.06517		0.3601	0.2056		0.152
Aass	1.53043	1.08629	1.09493	0.73769	0.931576	0.799396	1.49723	1.05685	0.852068	0.803465	0.985024	1.07637		0.4056	0.232		0.9237
Hykk	1.33721	1.04309	1.11628	0.891455	0.853924	0.843694	1.3578	1.32679	0.863876	0.846208	0.980911	1.23513		0.2773	0.1775		0.494
Phykpl	1.15991	0.948258	1.0731	0.826603	1.17208	0.874491	0.965146	1.3658	0.982702	0.876967	0.564004	1.1314		0.3998	0.9169		0.826
Slc25a29	0.894778	0.960182	1.1249	0.878916	1.3032	0.903354	0.82047	0.628456	1.34689	0.920933	1.33094	0.918865		0.0834	0.3075		0.9062
Figure 5b	Western blot																				Shapiro-Wilk test
																					P value			two-tailed analysis
												Sed				Exe					Sed	Exe		P for unpaired student t test	P for Mann-Whitney test
											Crym	1.25687	0.909412	0.927545	0.906169	1.24189	1.27321	1.48604	1.47388		0.0057	0.066			0.0286
											Pycr1	1.39198	0.934797	0.818992	0.854227	1.29671	1.04783	1.08162	1.00998		0.0743	0.1661		0.488
											Aass	1.13272	0.925708	0.97265	0.968919	1.19888	1.00655	1.09003	0.817371		0.1472	0.895		0.7707
											antibodies
											Aass		1:2000, #sc-365417, Santa Cruz
											Crym		1:500, #sc-376687, Santa Cruz
											Pycr1		1:500, #ab279385, Abcam
											α-Tubulin		1:1000, #2125, Cell Signaling Technology
Figure 5d	Western blot												Shapiro-Wilk test
													P value			two-tailed analysis
										AAV-NC	AAV-anti-Crym		AAV-NC	AAV-anti-Crym		P for unpaired student t test	P for Mann-Whitney test
										0.67722	0.251581		0.7153	0.5129		0.0059
										0.845946	0.297439
										1.02504	0.371391
										1.45179	0.273638
										antibodies
										Crym		1:500, #sc-376687, Santa Cruz
										α-Tubulin		1:1000, #2125, Cell Signaling Technology
Figure 5e	Pipecolic acid concentration(ng/ml)-Serum																	2 way anova							Bonferroni's multiple comparisons test
	Sed								Exe									ANOVA table	SS	DF	MS	F (DFn, DFd)	P value		scramble-shRNA:Sed vs. scramble-shRNA:Exe	scramble-shRNA:Sed vs. Crym-shRNA:Sed	scramble-shRNA:Sed vs. Crym-shRNA:Exe	scramble-shRNA:Exe vs. Crym-shRNA:Sed	scramble-shRNA:Exe vs. Crym-shRNA:Exe	Crym-shRNA:Sed vs. Crym-shRNA:Exe
scramble-shRNA	60.004	73.027	75.7	69.015	91.354	109.347	106.948	98.551	117.269	109.528	130.486	124.414	98.551	111.746	121.342	115.345		Interaction	1890	1	1890	F (1, 28) = 12.38	P=0.0015		0.0002	<0.0001	<0.0001	<0.0001	<0.0001	>0.9999
Crym-shRNA	33.7754	55.3673	42.1722	49.3695	45.7709	27.7776	45.7709	54.1677	44.5713	31.3763	49.3695	58.9659	39.7731	34.9749	50.5691	43.3718		Row Factor	25622	1	25622	F (1, 28) = 167.8	P<0.0001
																		Column Factor	1853	1	1853	F (1, 28) = 12.14	P=0.0016
																		Residual	4276	28	152.7
Figure 5f	Pipecolic acid concentration(ng/mg tissue weight)-Liver																	2 way anova							Bonferroni's multiple comparisons test
	Sed								Exe									ANOVA table	SS	DF	MS	F (DFn, DFd)	P value		scramble-shRNA:Sed vs. scramble-shRNA:Exe	scramble-shRNA:Sed vs. Crym-shRNA:Sed	scramble-shRNA:Sed vs. Crym-shRNA:Exe	scramble-shRNA:Exe vs. Crym-shRNA:Sed	scramble-shRNA:Exe vs. Crym-shRNA:Exe	Crym-shRNA:Sed vs. Crym-shRNA:Exe
scramble-shRNA	2.06232	2.24222	1.97828	1.70198	2.18584	1.77382	2.29706	1.82708	2.28968	2.35028	2.64114	2.29462	1.89905	2.73762	2.59479	2.47483		Interaction	0.2898	1	0.2898	F (1, 28) = 6.002	P=0.0208		0.0063	<0.0001	<0.0001	<0.0001	<0.0001	>0.9999
Crym-shRNA	1.39524	1.03537	1.15533	0.867436	0.771472	1.15533	1.13134	1.20331	0.9634	1.37125	1.27528	0.939409	0.867436	1.03537	1.17932	1.25129		Row Factor	9.849	1	9.849	F (1, 28) = 203.9	P<0.0001
																		Column Factor	0.3573	1	0.3573	F (1, 28) = 7.399	P=0.0111
																		Residual	1.352	28	0.04829
Figure 5g-j																			2 way anova
		Sed								Exe									ANOVA table	SS	DF	MS	F (DFn, DFd)	P value		Bonferroni's multiple comparisons test
WBC#(10^9/L)	scramble-shRNA	2.88	1.22	1.82	2.77	5.18	2.21	2.51	1.77	5.61	3.82	6.41	2.82	5.74	3.21	5.57	4.39		Interaction	10.79	1	10.79	F (1, 28) = 9.591	P=0.0044		Sed - Exe	Adjusted P Value
WBC#(10^9/L)	Crym-shRNA	2.85	4.07	3.18	2.88	2.47	2.55	4.19	3.35	1.92	3.38	3.13	4.12	4.19	1.83	3.43	2.17		Row Factor	2.112	1	2.112	F (1, 28) = 1.877	P=0.1815		scramble-shRNA	0.0007
																			Column Factor	7.841	1	7.841	F (1, 28) = 6.971	P=0.0134		Crym-shRNA	>0.9999
																			Residual	31.49	28	1.125
																			ANOVA table	SS	DF	MS	F (DFn, DFd)	P value		Bonferroni's multiple comparisons test
Gran#(10^9/L)	scramble-shRNA	2.38	0.97	1.4	2.29	3.9	0.46	2.06	0.38	2.81	2.96	4.87	0.87	2.3	2.41	1.38	1.74		Interaction	0.4489	1	0.4489	F (1, 28) = 0.3803	P=0.5424		Sed - Exe	Adjusted P Value
Gran#(10^9/L)	Crym-shRNA	0.7	1.14	2.36	1.87	1.61	1.98	2.25	0.64	0.88	2.5	2.49	3.19	3.24	0.54	0.84	0.58		Row Factor	1.268	1	1.268	F (1, 28) = 1.074	P=0.3088		scramble-shRNA	0.4322
																			Column Factor	1.625	1	1.625	F (1, 28) = 1.376	P=0.2506		Crym-shRNA	>0.9999
																			Residual	33.05	28	1.18
																										Bonferroni's multiple comparisons test
																			ANOVA table	SS	DF	MS	F (DFn, DFd)	P value		Sed - Exe	Adjusted P Value
Lym#(10^9/L)	scramble-shRNA	0.32	0.17	0.24	0.31	1.01	1.66	0.32	1.31	2.57	0.64	1.02	1.79	3.12	0.53	4.04	2.46		Interaction	6.038	1	6.038	F (1, 28) = 7.575	P=0.0103		scramble-shRNA	0.0104
Lym#(10^9/L)	Crym-shRNA	2.03	2.67	0.54	0.74	0.62	0.42	1.71	2.61	0.91	0.57	0.46	0.67	0.69	1.18	2.35	1.44		Row Factor	0.1128	1	0.1128	F (1, 28) = 0.1415	P=0.7096		Crym-shRNA	0.7946
																			Column Factor	1.882	1	1.882	F (1, 28) = 2.361	P=0.1356
																			Residual	22.32	28	0.7971
																										Bonferroni's multiple comparisons test
																			ANOVA table	SS	DF	MS	F (DFn, DFd)	P value		Sed - Exe	Adjusted P Value
Mon#(10^9/L)	scramble-shRNA	0.18	0.08	0.18	0.17	0.27	0.09	0.13	0.08	0.23	0.22	0.52	0.16	0.32	0.27	0.15	0.19		Interaction	0.02475	1	0.02475	F (1, 28) = 3.403	P=0.0757		scramble-shRNA	0.0309
Mon#(10^9/L)	Crym-shRNA	0.12	0.26	0.28	0.27	0.24	0.15	0.23	0.1	0.13	0.31	0.18	0.26	0.26	0.11	0.24	0.15		Row Factor	7.812e-05	1	7.812e-05	F (1, 28) = 0.01074	P=0.9182		Crym-shRNA	>0.9999
																			Column Factor	0.02365	1	0.02365	F (1, 28) = 3.251	P=0.0821
																			Residual	0.2037	28	0.007275
Figure 5k
Body weight(g)	Sed_scramble-shRNA								Exe_scramble-shRNA								Sed_Crym-shRNA								Exe_Crym-shRNA
0h	36.1	34	34.5	31.8	30.2	32.6	33.6	31.2	30.1	29.8	29.4	32.1	35.6	32.6	32.3	34.8	35.2	27.9	35	30	35	32.3	34.3	29.9	30	31.8	33.1	28.7	31	28.1	29.9	31
2h	34.7	32.1	33.2	31	28.9	31.2	32.5	30.3	29	28.9	28.3	30.5	33.8	31.6	31.5	34.1	34.2	27.4	34.2	29.5	34.3	31.4	34	29.5	30	31.6	32.2	28	30	27.6	28.8	30.5
4h	34	31.9	32.7	30.9	27.9	30.5	31.2	29.8	28.2	28.5	27.7	30.2	33.3	31	30.8	33.6	33.5	27.2	34	29.2	33.6	31.2	33.3	29.2	29.4	31.2	32	28	29.9	28	29.1	30
6h	33.8	31.3	32.2	30.2	27.5	29.9	30.4	29.2	27.9	28.2	27.7	30	32.9	30.8	30.3	33.2	33.3	26.9	33.9	29	33.7	31.3	32.6	28.5	29.3	31	32.2	28.3	30.1	27.3	28.4	29.8
12h	32.9	30.8	31.7	29.6	27.1	29.2	29.5	28.6	27.2	26.9	26.1	31.5	31	30.1	30.9	32.3	32.2	26.2	32.5	27.6	32	29.8	31.2	27.2	27.5	29.5	30.3	26.4	28.7	25.9	27	28.4
24h	30.8	29.1	30.2	29.3	26.8	28.4	28.6	28.2	26.4	26.5	25.5	31.2	30.8	28.8	30.2	31.9	30.5	26.1	31.1	26.6	30.5	29.5	30.4	26.5	26.4	29.3	29	25.5	28.6	24.8	26.6	27.1
48h	29.8	28.4	30.3	28.9	26.4	28.5	28.2	28.4	27.6	27.2	26.2	32.5	32	29.4	31	32.5	30.1	26.9	30.9	25.9	30.8	27.9	30.2	26.1	26.9	29.8	29.2	25.3	29.2	24.5	25.9	26.8
72h	31.8	31.6	33.1	31	27.8	31.2	30.2	29.8	29.9	29.6	28.2	34.1	34.2	31.6	31.7	33.8	32.8	27.5	32.7	27.8	32.6	30.7	33.1	28.3	28.5	31.6	31.8	27.3	30.2	26.8	28.2	28.9
Weight Loss(g)
0h	0	0	0	0	0	0	0	0	0	0	0	0	0	0	0	0	0	0	0	0	0	0	0	0	0	0	0	0	0	0	0	0
2h	-1.4	-1.9	-1.3	-0.8	-1.3	-1.4	-1.1	-0.9	-1.1	-0.9	-1.1	-1.6	-1.8	-1	-0.8	-0.7	-1	-0.5	-0.8	-0.5	-0.7	-0.9	-0.3	-0.4	0	-0.2	-0.9	-0.7	-1	-0.5	-1.1	-0.5
4h	-2.1	-2.1	-1.8	-0.9	-2.3	-2.1	-2.4	-1.4	-1.9	-1.3	-1.7	-1.9	-2.3	-1.6	-1.5	-1.2	-1.7	-0.7	-1	-0.8	-1.4	-1.1	-1	-0.7	-0.6	-0.6	-1.1	-0.7	-1.1	-0.1	-0.8	-1
6h	-2.3	-2.7	-2.3	-1.6	-2.7	-2.7	-3.2	-2	-2.2	-1.6	-1.7	-2.1	-2.7	-1.8	-2	-1.6	-1.9	-1	-1.1	-1	-1.3	-1	-1.7	-1.4	-0.7	-0.8	-0.9	-0.4	-0.9	-0.8	-1.5	-1.2
12h	-3.2	-3.2	-2.8	-2.2	-3.1	-3.4	-4.1	-2.6	-2.9	-2.9	-3.3	-0.6	-4.6	-2.5	-1.4	-2.5	-3	-1.7	-2.5	-2.4	-3	-2.5	-3.1	-2.7	-2.5	-2.3	-2.8	-2.3	-2.3	-2.2	-2.9	-2.6
24h	-5.3	-4.9	-4.3	-2.5	-3.4	-4.2	-5	-3	-3.7	-3.3	-3.9	-0.9	-4.8	-3.8	-2.1	-2.9	-4.7	-1.8	-3.9	-3.4	-4.5	-2.8	-3.9	-3.4	-3.6	-2.5	-4.1	-3.2	-2.4	-3.3	-3.3	-3.9
48h	-6.3	-5.6	-4.2	-2.9	-3.8	-4.1	-5.4	-2.8	-2.5	-2.6	-3.2	0.4	-3.6	-3.2	-1.3	-2.3	-5.1	-1	-4.1	-4.1	-4.2	-4.4	-4.1	-3.8	-3.1	-2	-3.9	-3.4	-1.8	-3.6	-4	-4.2
72h	-4.3	-2.4	-1.4	-0.8	-2.4	-1.4	-3.4	-1.4	-0.2	-0.2	-1.2	2	-1.4	-1	-0.6	-1	-2.4	-0.4	-2.3	-2.2	-2.4	-1.6	-1.2	-1.6	-1.5	-0.2	-1.3	-1.4	-0.8	-1.3	-1.7	-2.1
Weight Loss(%)
0h	0	0	0	0	0	0	0	0	0	0	0	0	0	0	0	0	0	0	0	0	0	0	0	0	0	0	0	0	0	0	0	0
2h	-3.87812	-5.58824	-3.76812	-2.51572	-4.30464	-4.29448	-3.27381	-2.88462	-3.65449	-3.02013	-3.7415	-4.98442	-5.05618	-3.06748	-2.47678	-2.01149	-2.84091	-1.79211	-2.28571	-1.66667	-2	-2.78638	-0.874636	-1.33779	0	-0.628931	-2.71903	-2.43902	-3.22581	-1.77936	-3.67893	-1.6129
4h	-5.81717	-6.17647	-5.21739	-2.83019	-7.61589	-6.44172	-7.14286	-4.48718	-6.31229	-4.36242	-5.78231	-5.919	-6.46067	-4.90798	-4.64396	-3.44828	-4.82955	-2.50896	-2.85714	-2.66667	-4	-3.40557	-2.91545	-2.34114	-2	-1.88679	-3.32326	-2.43902	-3.54839	-0.355872	-2.67559	-3.22581
6h	-6.37119	-7.94118	-6.66667	-5.03145	-8.9404	-8.28221	-9.52381	-6.41026	-7.30897	-5.36913	-5.78231	-6.54206	-7.58427	-5.52147	-6.19195	-4.5977	-5.39773	-3.58423	-3.14286	-3.33333	-3.71429	-3.09598	-4.95627	-4.68227	-2.33333	-2.51572	-2.71903	-1.39373	-2.90323	-2.84698	-5.01672	-3.87097
12h	-8.86427	-9.41176	-8.11594	-6.91824	-10.2649	-10.4294	-12.2024	-8.33333	-9.63455	-9.73154	-11.2245	-1.86916	-12.9213	-7.66871	-4.33437	-7.18391	-8.52273	-6.09319	-7.14286	-8	-8.57143	-7.73994	-9.0379	-9.0301	-8.33333	-7.2327	-8.45921	-8.01394	-7.41935	-7.82918	-9.699	-8.3871
24h	-14.6814	-14.4118	-12.4638	-7.86164	-11.2583	-12.8834	-14.881	-9.61538	-12.2924	-11.0738	-13.2653	-2.80374	-13.4831	-11.6564	-6.50155	-8.33333	-13.3523	-6.45161	-11.1429	-11.3333	-12.8571	-8.66873	-11.3703	-11.3712	-12	-7.86164	-12.3867	-11.1498	-7.74194	-11.7438	-11.0368	-12.5806
48h	-17.4515	-16.4706	-12.1739	-9.1195	-12.5828	-12.5767	-16.0714	-8.97436	-8.30565	-8.72483	-10.8844	1.24611	-10.1124	-9.81595	-4.02477	-6.6092	-14.4886	-3.58423	-11.7143	-13.6667	-12	-13.6223	-11.9534	-12.709	-10.3333	-6.28931	-11.7825	-11.8467	-5.80645	-12.8114	-13.3779	-13.5484
72h	-11.9114	-7.05882	-4.05797	-2.51572	-7.94702	-4.29448	-10.119	-4.48718	-0.664452	-0.671141	-4.08163	6.23053	-3.93258	-3.06748	-1.85759	-2.87356	-6.81818	-1.43369	-6.57143	-7.33333	-6.85714	-4.95356	-3.49854	-5.35117	-5	-0.628931	-3.92749	-4.87805	-2.58065	-4.62633	-5.68562	-6.77419
		2 way anova							Bonferroni's multiple comparisons test
2 h		ANOVA table	SS	DF	MS	F (DFn, DFd)	P value		Sed - Exe	Adjusted P Value
		Interaction	0.2794	1	0.2794	F (1, 28) = 0.2676	P=0.6090		scramble-shRNA	>0.9999
		Row Factor	22.5	1	22.5	F (1, 28) = 21.55	P<0.0001		Crym-shRNA	>0.9999
		Column Factor	0.1238	1	0.1238	F (1, 28) = 0.1186	P=0.7332
		Residual	29.23	28	1.044
		2 way anova							Bonferroni's multiple comparisons test
4 h		ANOVA table	SS	DF	MS	F (DFn, DFd)	P value		Sed - Exe	Adjusted P Value
		Interaction	0.1458	1	0.1458	F (1, 28) = 0.1108	P=0.7418		scramble-shRNA	0.8029
		Row Factor	56.6	1	56.6	F (1, 28) = 43.00	P<0.0001		Crym-shRNA	0.3933
		Column Factor	3.113	1	3.113	F (1, 28) = 2.365	P=0.1353
		Residual	36.86	28	1.316
		2 way anova							Bonferroni's multiple comparisons test
6 h		ANOVA table	SS	DF	MS	F (DFn, DFd)	P value		Sed - Exe	Adjusted P Value
		Interaction	0.1213	1	0.1213	F (1, 28) = 0.09178	P=0.7642		scramble-shRNA	0.0674
		Row Factor	86.3	1	86.3	F (1, 28) = 65.30	P<0.0001		Crym-shRNA	0.1637
		Column Factor	10.78	1	10.78	F (1, 28) = 8.155	P=0.0080
		Residual	37	28	1.321
		2 way anova							Bonferroni's multiple comparisons test
12 h		ANOVA table	SS	DF	MS	F (DFn, DFd)	P value		Sed - Exe	Adjusted P Value
		Interaction	3.934	1	3.934	F (1, 28) = 0.9021	P=0.3503		scramble-shRNA	0.4844
		Row Factor	2.868	1	2.868	F (1, 28) = 0.6577	P=0.4242		Crym-shRNA	>0.9999
		Column Factor	2.387	1	2.387	F (1, 28) = 0.5474	P=0.4655
		Residual	122.1	28	4.361
		2 way anova							Bonferroni's multiple comparisons test
24 h		ANOVA table	SS	DF	MS	F (DFn, DFd)	P value		Sed - Exe	Adjusted P Value
		Interaction	10.82	1	10.82	F (1, 28) = 1.476	P=0.2346		scramble-shRNA	0.1923
		Row Factor	0.6078	1	0.6078	F (1, 28) = 0.08287	P=0.7756		Crym-shRNA	>0.9999
		Column Factor	10.92	1	10.92	F (1, 28) = 1.489	P=0.2326
		Residual	205.3	28	7.333
		2 way anova							Bonferroni's multiple comparisons test
48 h		ANOVA table	SS	DF	MS	F (DFn, DFd)	P value		Sed - Exe	Adjusted P Value
		Interaction	50.65	1	50.65	F (1, 28) = 4.223	P=0.0493		scramble-shRNA	0.0033
		Row Factor	8.925	1	8.925	F (1, 28) = 0.7442	P=0.3957		Crym-shRNA	>0.9999
		Column Factor	98.42	1	98.42	F (1, 28) = 8.206	P=0.0078
		Residual	335.8	28	11.99
		2 way anova							Bonferroni's multiple comparisons test
72 h		ANOVA table	SS	DF	MS	F (DFn, DFd)	P value		Sed - Exe	Adjusted P Value
		Interaction	33.6	1	33.6	F (1, 28) = 4.527	P=0.0423		scramble-shRNA	0.0014
		Row Factor	5.789	1	5.789	F (1, 28) = 0.7798	P=0.3847		Crym-shRNA	0.8628
		Column Factor	78.72	1	78.72	F (1, 28) = 10.61	P=0.0029
		Residual	207.8	28	7.423
Figure 5l
Body temperature(℃)	Sed_scramble-shRNA								Exe_scramble-shRNA								Sed_Crym-shRNA								Exe_Crym-shRNA
0h	37	37.1	36.9	37.5	37.5	37.6	37.6	36.8	36.5	36.7	37.5	37	36.8	36.6	37.2	37.2	36.7	36.9	37.9	37.3	37.9	37.2	36.8	37	37.8	37.5	37.4	36.8	37.7	36.9	37.6	36.8
2h	36.5	34.5	34.8	37	36.5	36.6	37.1	35.4	36.3	36.2	36.9	37	36.2	36.5	37	35.6	34.9	33.6	37	33.9	37.8	36.5	34.6	36.6	36.7	36.7	36	34.9	35.8	34.1	36.5	35.9
4h	35.9	32.9	33	35.5	34.7	35.5	36.4	34.8	35.5	35.1	31.5	36	31.3	36.1	36.2	34.8	34.4	33.9	36.5	34	37.7	34	33.8	35	36.4	35.5	35.3	33.9	34.5	33.5	36.2	35.2
6h	35.1	31.8	32.2	34.8	33.8	34.6	34.8	34.2	34.8	34.6	31.5	35	31	35.3	35.4	34.1	33.8	33.5	35.6	33.5	36.2	34.2	33.6	35.2	36	35.1	34.8	33.7	33.4	33.2	35.8	35
12h	34.6	31	31.8	33.6	32.6	34.1	34.1	33.7	33.2	33.5	31	34.6	30.8	35	34.1	33.5	33.1	33.2	34.2	33.2	34.8	33.9	33.2	34.9	35.8	34.8	34.5	33.5	33.1	33.2	34.9	34.8
24h	34.5	31.3	31.9	32.6	31.8	33.7	33.8	32.9	32.9	33	32	35.1	31.6	35.8	34.9	33.8	32.1	32.5	33.8	33	33.2	33.8	32.9	33.8	33.9	33.1	33.2	33.9	32.9	33.5	33.8	33.6
48h	33.8	32.4	33.6	33.1	34.7	35.5	35.9	33.6	34.6	35.2	34.8	36	33.5	36.5	35.8	34.9	34.5	34.2	35	34.3	34.3	35.2	34.8	34.6	34.3	34.5	34.9	34.8	34.5	34.6	34.3	34.5
72h	34.9	33.3	35.6	35.5	36	36.7	37.1	35.1	36.3	36.8	36.2	37.6	35.4	37	36.9	35.8	35.8	35.9	36.1	36.3	35.9	36.2	35.6	36	36.3	35.5	35.9	35.8	35.5	36.6	35.6	35.9
△Temp(℃)
0h	0	0	0	0	0	0	0	0	0	0	0	0	0	0	0	0	0	0	0	0	0	0	0	0	0	0	0	0	0	0	0	0
2h	-0.5	-2.6	-2.1	-0.5	-1	-1	-0.5	-1.4	-0.2	-0.5	-0.6	0	-0.6	-0.1	-0.2	-1.6	-1.8	-3.3	-0.9	-3.4	-0.1	-0.7	-2.2	-0.4	-1.1	-0.8	-1.4	-1.9	-1.9	-2.8	-1.1	-0.9
4h	-1.1	-4.2	-3.9	-2	-2.8	-2.1	-1.2	-2	-1	-1.6	-6	-1	-5.5	-0.5	-1	-2.4	-2.3	-3	-1.4	-3.3	-0.2	-3.2	-3	-2	-1.4	-2	-2.1	-2.9	-3.2	-3.4	-1.4	-1.6
6h	-1.9	-5.3	-4.7	-2.7	-3.7	-3	-2.8	-2.6	-1.7	-2.1	-6	-2	-5.8	-1.3	-1.8	-3.1	-2.9	-3.4	-2.3	-3.8	-1.7	-3	-3.2	-1.8	-1.8	-2.4	-2.6	-3.1	-4.3	-3.7	-1.8	-1.8
12h	-2.4	-6.1	-5.1	-3.9	-4.9	-3.5	-3.5	-3.1	-3.3	-3.2	-6.5	-2.4	-6	-1.6	-3.1	-3.7	-3.6	-3.7	-3.7	-4.1	-3.1	-3.3	-3.6	-2.1	-2	-2.7	-2.9	-3.3	-4.6	-3.7	-2.7	-2
24h	-2.5	-5.8	-5	-4.9	-5.7	-3.9	-3.8	-3.9	-3.6	-3.7	-5.5	-1.9	-5.2	-0.8	-2.3	-3.4	-4.6	-4.4	-4.1	-4.3	-4.7	-3.4	-3.9	-3.2	-3.9	-4.4	-4.2	-2.9	-4.8	-3.4	-3.8	-3.2
48h	-3.2	-4.7	-3.3	-4.4	-2.8	-2.1	-1.7	-3.2	-1.9	-1.5	-2.7	-1	-3.3	-0.1	-1.4	-2.3	-2.2	-2.7	-2.9	-3	-3.6	-2	-2	-2.4	-3.5	-3	-2.5	-2	-3.2	-2.3	-3.3	-2.3
72h	-2.1	-3.8	-1.3	-2	-1.5	-0.9	-0.5	-1.7	-0.2	0.1	-1.3	0.6	-1.4	0.4	-0.3	-1.4	-0.9	-1	-1.8	-1	-2	-1	-1.2	-1	-1.5	-2	-1.5	-1	-2.2	-0.3	-2	-0.9
		2 way anova							Bonferroni's multiple comparisons test
2 h		ANOVA table	SS	DF	MS	F (DFn, DFd)	P value		Sed - Exe	Adjusted P Value
		Interaction	0.7503	1	0.7503	F (1, 28) = 1.006	P=0.3245		scramble-shRNA	0.2086
		Row Factor	3.99	1	3.99	F (1, 28) = 5.350	P=0.0283		Crym-shRNA	>0.9999
		Column Factor	1.403	1	1.403	F (1, 28) = 1.881	P=0.1811
		Residual	20.88	28	0.7458
		2 way anova							Bonferroni's multiple comparisons test
4 h		ANOVA table	SS	DF	MS	F (DFn, DFd)	P value		Sed - Exe	Adjusted P Value
		Interaction	0.0003125	1	0.0003125	F (1, 28) = 0.0001603	P=0.9900		scramble-shRNA	>0.9999
		Row Factor	0.1128	1	0.1128	F (1, 28) = 0.05787	P=0.8116		Crym-shRNA	>0.9999
		Column Factor	0.01531	1	0.01531	F (1, 28) = 0.007855	P=0.9300
		Residual	54.58	28	1.949
		2 way anova							Bonferroni's multiple comparisons test
6 h		ANOVA table	SS	DF	MS	F (DFn, DFd)	P value		Sed - Exe	Adjusted P Value
		Interaction	0.1653	1	0.1653	F (1, 28) = 0.1047	P=0.7486		scramble-shRNA	>0.9999
		Row Factor	1.488	1	1.488	F (1, 28) = 0.9425	P=0.3400		Crym-shRNA	>0.9999
		Column Factor	0.3828	1	0.3828	F (1, 28) = 0.2425	P=0.6262
		Residual	44.2	28	1.579
		2 way anova							Bonferroni's multiple comparisons test
12 h		ANOVA table	SS	DF	MS	F (DFn, DFd)	P value		Sed - Exe	Adjusted P Value
		Interaction	0.01125	1	0.01125	F (1, 28) = 0.008259	P=0.9282		scramble-shRNA	>0.9999
		Row Factor	3.92	1	3.92	F (1, 28) = 2.878	P=0.1009		Crym-shRNA	0.971
		Column Factor	1.125	1	1.125	F (1, 28) = 0.8259	P=0.3712
		Residual	38.14	28	1.362
		2 way anova							Bonferroni's multiple comparisons test
24 h		ANOVA table	SS	DF	MS	F (DFn, DFd)	P value		Sed - Exe	Adjusted P Value
		Interaction	1.575	1	1.575	F (1, 28) = 1.397	P=0.2471		scramble-shRNA	0.082
		Row Factor	0.05281	1	0.05281	F (1, 28) = 0.04684	P=0.8302		Crym-shRNA	>0.9999
		Column Factor	3.85	1	3.85	F (1, 28) = 3.415	P=0.0752
		Residual	31.57	28	1.127
		2 way anova							Bonferroni's multiple comparisons test
48 h		ANOVA table	SS	DF	MS	F (DFn, DFd)	P value		Sed - Exe	Adjusted P Value
		Interaction	4.883	1	4.883	F (1, 28) = 7.292	P=0.0116		scramble-shRNA	0.0039
		Row Factor	0.3403	1	0.3403	F (1, 28) = 0.5082	P=0.4818		Crym-shRNA	>0.9999
		Column Factor	3.063	1	3.063	F (1, 28) = 4.574	P=0.0413
		Residual	18.75	28	0.6696
		2 way anova							Bonferroni's multiple comparisons test
72 h		ANOVA table	SS	DF	MS	F (DFn, DFd)	P value		Sed - Exe	Adjusted P Value
		Interaction	4.351	1	4.351	F (1, 28) = 7.659	P=0.0099		scramble-shRNA	0.0039
		Row Factor	0.5	1	0.5	F (1, 28) = 0.8801	P=0.3562		Crym-shRNA	>0.9999
		Column Factor	2.42	1	2.42	F (1, 28) = 4.260	P=0.0484
		Residual	15.91	28	0.5681
Figure 5m	Blood glucose(mmol/L)
Hours	Sed_scramble-shRNA								Exe_scramble-shRNA								Sed_Crym-shRNA								Exe_Crym-shRNA
0	10.4	9.5	7.2	8.7	8.2	7	7.8	7.3	7.4	6.7	8.2	5.9	6.2	7.9	8.2	7.6	8	7.1	7.6	7.1	7.7	8.7	7.4	8.3	6.9	5.3	8.7	6.4	7.5	5.8	7.6	8.2
2	4.2	3.6	3.6	5.8	4	3.5	4.6	6.2	5.2	4.7	5.9	4.3	3.2	6.3	3.8	6.1	6.8	7.1	7.6	6.6	5.5	5.8	5.5	6.8	6.8	4.9	7.8	5.2	6.7	5.1	5.6	6.9
4	3.3	1.3	2.2	5.3	3.1	2.8	3.2	3.8	4	3.8	4.1	4.8	2.1	2.7	4.2	5.1	4.8	4.1	5.4	4.4	6.2	5.2	4.8	5.1	5.6	5.6	5.8	4.3	6.4	5.5	5.2	6.3
6	3.4	1.4	1.7	3.3	2.5	2.2	3.8	4.1	3.8	3.2	3.9	5	2.2	2.7	3.5	4.6	4.7	4.1	3.9	5.3	3.9	5	3.2	6	4.2	4.8	4	5.2	5.1	4	4.8	4.3
12	2	2	1.4	2.5	2.3	1.8	4.2	2.1	3.6	3	3.3	5.8	2.6	2.9	2.6	4.2	3	3.1	3.1	3.1	3.2	3.9	4.8	5.4	3.7	3.4	3.4	3.4	3.9	3.1	5.2	3.5
24	3.3	3	3.5	3.6	3.1	2.8	4.8	2.6	6.2	3.6	4.4	6.9	2.9	5.3	3.8	5.3	3.9	2.7	3.8	3.5	3.8	4.1	5.8	6.4	2.8	3.8	4.6	3.1	3.8	3.8	5.8	5.6
48	6.5	5.3	5.1	7.4	6	6.2	5.8	4.6	6.2	5.8	5.2	6.3	6.7	6.3	4.2	5.8	6.3	6.8	7.6	6.6	5.8	6	6.2	6.2	7	5.5	7.6	5.8	6.8	6.2	6.8	7.6
72	6.8	5.4	8.4	6.9	7.2	6.5	6.2	6.6	7	6.5	5.4	6.8	4.4	5.9	5.2	5.6	8.1	6	8.7	6.9	8.1	7.8	6.5	7.4	7.2	6.4	7	5.9	6.9	7.7	7.2	6.8
		2 way anova							Bonferroni's multiple comparisons test
0 h		ANOVA table	SS	DF	MS	F (DFn, DFd)	P value		Sed - Exe	Adjusted P Value
		Interaction	0.1953	1	0.1953	F (1, 28) = 0.1979	P=0.6599		scramble-shRNA	0.1076
		Row Factor	1.088	1	1.088	F (1, 28) = 1.102	P=0.3028		Crym-shRNA	0.3546
		Column Factor	5.695	1	5.695	F (1, 28) = 5.770	P=0.0232
		Residual	27.64	28	0.987
		2 way anova							Bonferroni's multiple comparisons test
2 h		ANOVA table	SS	DF	MS	F (DFn, DFd)	P value		Sed - Exe	Adjusted P Value
		Interaction	1.403	1	1.403	F (1, 28) = 1.373	P=0.2512		scramble-shRNA	0.662
		Row Factor	20.64	1	20.64	F (1, 28) = 20.20	P=0.0001		Crym-shRNA	>0.9999
		Column Factor	0.05281	1	0.05281	F (1, 28) = 0.05168	P=0.8218
		Residual	28.61	28	1.022
		2 way anova							Bonferroni's multiple comparisons test
4 h		ANOVA table	SS	DF	MS	F (DFn, DFd)	P value		Sed - Exe	Adjusted P Value
		Interaction	0.03781	1	0.03781	F (1, 28) = 0.04705	P=0.8299		scramble-shRNA	0.234
		Row Factor	26.1	1	26.1	F (1, 28) = 32.47	P<0.0001		Crym-shRNA	0.4012
		Column Factor	3.445	1	3.445	F (1, 28) = 4.287	P=0.0477
		Residual	22.5	28	0.8037
		2 way anova							Bonferroni's multiple comparisons test
6 h		ANOVA table	SS	DF	MS	F (DFn, DFd)	P value		Sed - Exe	Adjusted P Value
		Interaction	1.201	1	1.201	F (1, 28) = 1.654	P=0.2090		scramble-shRNA	0.1337
		Row Factor	14.05	1	14.05	F (1, 28) = 19.34	P=0.0001		Crym-shRNA	>0.9999
		Column Factor	1.445	1	1.445	F (1, 28) = 1.989	P=0.1694
		Residual	20.34	28	0.7263
		2 way anova							Bonferroni's multiple comparisons test
12 h		ANOVA table	SS	DF	MS	F (DFn, DFd)	P value		Sed - Exe	Adjusted P Value
		Interaction	2.94	1	2.94	F (1, 28) = 3.758	P=0.0627		scramble-shRNA	0.0211
		Row Factor	5.2	1	5.2	F (1, 28) = 6.646	P=0.0155		Crym-shRNA	>0.9999
		Column Factor	2.94	1	2.94	F (1, 28) = 3.758	P=0.0627
		Residual	21.91	28	0.7825
		2 way anova							Bonferroni's multiple comparisons test
24 h		ANOVA table	SS	DF	MS	F (DFn, DFd)	P value		Sed - Exe	Adjusted P Value
		Interaction	4.805	1	4.805	F (1, 28) = 3.825	P=0.0606		scramble-shRNA	0.0288
		Row Factor	0.1513	1	0.1513	F (1, 28) = 0.1204	P=0.7312		Crym-shRNA	>0.9999
		Column Factor	3.781	1	3.781	F (1, 28) = 3.010	P=0.0938
		Residual	35.18	28	1.256
		2 way anova							Bonferroni's multiple comparisons test
48 h		ANOVA table	SS	DF	MS	F (DFn, DFd)	P value		Sed - Exe	Adjusted P Value
		Interaction	0.1512	1	0.1512	F (1, 28) = 0.2607	P=0.6136		scramble-shRNA	>0.9999
		Row Factor	4.061	1	4.061	F (1, 28) = 7.000	P=0.0132		Crym-shRNA	>0.9999
		Column Factor	0.06125	1	0.06125	F (1, 28) = 0.1056	P=0.7477
		Residual	16.25	28	0.5802
		2 way anova							Bonferroni's multiple comparisons test
72 h		ANOVA table	SS	DF	MS	F (DFn, DFd)	P value		Sed - Exe	Adjusted P Value
		Interaction	0.245	1	0.245	F (1, 28) = 0.3703	P=0.5478		scramble-shRNA	0.0705
		Row Factor	5.951	1	5.951	F (1, 28) = 8.994	P=0.0056		Crym-shRNA	0.3742
		Column Factor	4.205	1	4.205	F (1, 28) = 6.355	P=0.0177
		Residual	18.53	28	0.6617
Figure 5n	TNF																	2 way anova							Bonferroni's multiple comparisons test
	Sed								Exe									ANOVA table	SS	DF	MS	F (DFn, DFd)	P value		Sed - Exe
scramble-shRNA	294.433	336.594	262.569	279.755	272.863	283.567	294.432	180.161	174.73	237.682	277.125	182.039	249.885	264.417	237.682	122.015		Interaction	21304	1	21304	F (1, 28) = 2.382	P=0.1340		scramble-shRNA	0.4707
Crym-shRNA	185.432	220.578	292.324	531.045	250.613	329.989	353.319	220.578	551.606	376.179	536.16	259.097	191.179	335.119	285.218	216.194		Row Factor	43858	1	43858	F (1, 28) = 4.903	P=0.0351		Crym-shRNA	0.6809
																		Column Factor	263.9	1	263.9	F (1, 28) = 0.02951	P=0.8648
																		Residual	250444	28	8944
Figure 5o	IL1b																	2 way anova							Bonferroni's multiple comparisons test
	Sed								Exe									ANOVA table	SS	DF	MS	F (DFn, DFd)	P value		Sed - Exe
scramble-shRNA	392.736	328.696	296.835	384.707	304.79	400.77	348.662	356.661	241.336	300.812	276.977	356.661	304.79	292.86	269.045	328.696		Interaction	9403	1	9403	F (1, 28) = 6.322	P=0.0179		scramble-shRNA	0.0155
Crym-shRNA	343.411	323.07	380.131	294.665	367.876	262.303	355.636	331.201	323.07	384.219	274.426	323.07	347.484	339.339	396.495	376.044		Row Factor	1761	1	1761	F (1, 28) = 1.184	P=0.2858		Crym-shRNA	0.9965
																		Column Factor	3546	1	3546	F (1, 28) = 2.384	P=0.1338
																		Residual	41645	28	1487
Figure 5p	IL-1Ra																	2 way anova							Bonferroni's multiple comparisons test
	Sed								Exe									ANOVA table	SS	DF	MS	F (DFn, DFd)	P value		Sed - Exe
scramble-shRNA	256.831	253.3	397.726	262.141	363.931	306.956	147.022	143.697	334.33	564.395	462.991	459.1	312.402	462.991	319.685	195.959		Interaction	29286	1	29286	F (1, 28) = 4.014	P=0.0549		scramble-shRNA	0.0155
Crym-shRNA	234.788	318.911	263.492	222.87	215.732	212.551	379.762	202.64	268.29	289.93	367.532	273.092	199.111	216.819	242.667	205.465		Row Factor	39890	1	39890	F (1, 28) = 5.467	P=0.0267		Crym-shRNA	>0.9999
																		Column Factor	30777	1	30777	F (1, 28) = 4.218	P=0.0494
																		Residual	204284	28	7296
Figure 5r	F4/80 positive cells/HPF													2 way anova							Bonferroni's multiple comparisons test
	Sed						Exe							ANOVA table	SS	DF	MS	F (DFn, DFd)	P value		Sed - Exe
scramble-shRNA	46	46	33	38	40	42	15	22	25	19	18	23		Interaction	408.4	1	408.4	F (1, 20) = 24.61	P<0.0001		scramble-shRNA	<0.0001
Crym-shRNA	45	47	38	42	44	49	41	39	43	38	35	45		Row Factor	805	1	805	F (1, 20) = 48.52	P<0.0001		Crym-shRNA	0.2089
														Column Factor	900.4	1	900.4	F (1, 20) = 54.27	P<0.0001
														Residual	331.8	20	16.59
Figure 5s	Oil red O-positive area(%)													2 way anova							Bonferroni's multiple comparisons test
	Sed						Exe							ANOVA table	SS	DF	MS	F (DFn, DFd)	P value		Sed - Exe
scramble-shRNA	14.74	18.2	15.19	19.36	21.45	16.22	10.08	7.98	8.96	12.66	9.71	13.23		Interaction	68.51	1	68.51	F (1, 20) = 11.35	P=0.0030		scramble-shRNA	0.0001
Crym-shRNA	18.89	20.67	17.85	22.47	15.06	14.33	18.88	15.38	16.53	19.05	17.43	20.01		Row Factor	99.1	1	99.1	F (1, 20) = 16.42	P=0.0006		Crym-shRNA	>0.9999
														Column Factor	82.62	1	82.62	F (1, 20) = 13.69	P=0.0014
														Residual	120.7	20	6.035

## Sheet: Figure 6a
Figure 6a																			Shapiro-Wilk test
																			P value			two-tailed analysis
										Sed				Exe					Sed	Exe		P for unpaired student t test	P for Mann-Whitney test
									H3K4me3	0.873804	1.16486	0.992822	0.968511	8.22881	6.86741	3.29163	2.9744		0.6749	0.2755		0.0160088
									H3K27me3	0.805583	1.13336	1.14763	0.913431	0.466378	0.465325	0.461294	0.385028		0.2959	0.006			0.0286
									H3K27mac	0.603783	1.14638	1.27499	0.974849	1.0103	0.980163	0.959903	1.02512		0.6674	0.776		0.967976
											antibodies
											H3K4me3		1:1000, #9751, Cell Signaling Technology
											H3K27me3		1:1000, #9733, Cell Signaling Technology
											H3K27ac		1:1000, #8173, Cell Signaling Technology
											α-Tubulin		1:1000, #2125, Cell Signaling Technology
											H3		1:2000, #4499, Cell Signaling Technology
Figure 6c														Shapiro-Wilk test
														P value			two-tailed analysis
	Sed						Exe							Sed	Exe		P for unpaired student t test	P for Mann-Whitney test
p5	1.70983	3.30318	2.36831	1.8453	1.68629	0.694408	1.96408	0.961832	0.477594	0.749425	2.40137	1.80733		0.7488	0.5411		0.2781
p4	0.754638	1.23444	1.19239	0.621513	0.501338	1.09722	0.282017	1.418	0.612956	0.484261	0.567958	1.4082		0.3027	0.0833		0.6697
p3	0.612956	0.814426	0.508337	0.430432	0.670754	0.775854	0.975258	0.786684	0.342424	0.464534	0.849012	0.477594		0.8037	0.4389		0.911
p2	0.344806	0.442533	0.412898	0.252413	0.304361	0.335377	0.359448	0.575886	0.280069	0.356965	0.537321	0.257716		0.8783	0.2449		0.4706
p1	1.92366	2.16423	1.87106	1.62885	2.06173	2.04749	3.30318	3.19066	3.44345	3.87409	3.49152	2.85572		0.6482	0.9651		<0.0001
Figure 6d				Shapiro-Wilk test
				P value				two-tailed analysis
	Sed	Exe		Sed	Exe			P for unpaired student t test
	2.25012	4.92458		0.9	0.1707			0.0003
	2.04202	3.38698
	2.65737	3.05252
	2.04202	3.73213
	1.82766	5.06303
	1.58008	4.85678
Figure 6e																			Shapiro-Wilk test
																			P value			two-tailed analysis
		Sed								Exe									Sed	Exe		P for unpaired student t test
	Kmt2a	0.847437	2.08937	1.58458	1.0859	1.10227	1.33792	0.379372	0.586662	1.34536	1.38604	0.748736	0.0371847	2.82521	0.666172	0.505532	1.03053		0.9533	0.28		0.8709
	Kmt2b	0.941484	2.16119	1.69803	1.33711	1.34151	1.35933	0.196048	0.605477	1.44594	1.82671	1.04893	0.0204064	1.99366	0.696596	0.208553	1.08702		0.9025	0.7548		0.6299
	Kmt2c	0.976392	2.16118	1.87411	0.851766	1.29077	1.36929	0.201538	0.833428	1.50576	1.98825	0.612614	0.0142255	2.67215	0.88129	0.168826	0.894307		0.8949	0.6607		0.7962
	Kmt2d	0.972552	1.99124	1.32032	0.953913	1.25098	1.2732	0.300092	0.857774	0.995969	0.125148	0.67735	0.0153515	1.8305	0.705332	0.161103	0.921084		0.6624	0.3518		0.1307
	Kmt2e	1.07987	1.95938	1.65035	1.30537	1.05671	1.12296	0.277784	0.665542	3.21536	1.95582	0.585876	2.26342	0.197919	0.640841	0.167841	0.393719		0.9353	0.0739		0.9335
	Setd1a	0.812224	0.596451	0.940075	0.52639	2.00815	1.19381	0.885818	1.96428	2.06571	1.61727	1.24669	3.33563	2.91064	1.42981	2.55832	1.20127		0.0856	0.3358		0.0191
	Setd1b	0.767522	0.862767	1.58645	0.613418	1.44334	1.10317	0.866172	1.12517	0.780528	1.11048	0.841492	1.57067	2.48448	0.527014	0.832587	2.32282		0.6122	0.1104		0.377
Figure 6f														Shapiro-Wilk test
														P value			two-tailed analysis
	Sed						Exe							Sed	Exe		P for unpaired student t test
Kmt2a	1.18454	0.372732	0.811627	1.18479	1.29207	1.82293	0.645962	0.710271	1.42577	0.896574	1.03205	0.848345		0.8291	0.3986		0.4388
Kmt2b	1.55017	0.56346	0.839808	1.27104	1.37685	0.778988	0.518153	0.0673231	1.29142	0.632761	0.588762	0.508911		0.5814	0.2753		0.0684
Kmt2c	1.44512	0.531147	1.31103	0.82208	1.559	0.775372	0.675161	0.491535	0.451195	1.16263	2.17558	2.18326		0.4226	0.0799		0.7612
Kmt2d	1.41218	0.592182	0.782976	0.963743	1.30357	1.21566	0.561504	0.441517	1.15376	0.682288	0.579052	0.738185		0.7135	0.2136		0.0588
Kmt2e	1.03852	0.957233	1.15555	1.76506	1.21606	0.405566	0.798228	0.701024	1.95975	0.200949	0.304214	0.350743		0.7373	0.0551		0.2749
Setd1a	1.42437	1.04975	1.10251	0.323831	0.785882	2.38358	0.961249	1.0571	4.1158	3.31971	6.22942	6.62147		0.6604	0.3508		0.0341
Setd1b	1.0558	0.486186	0.82811	1.11802	1.62014	1.29876	0.539262	0.744949	1.08228	0.931041	1.00961	1.15239		0.9945	0.6045		0.4119
Figure 6g											Shapiro-Wilk test
											P value			two-tailed analysis
	Ad-eGFP				Ad-SETD1A						Ad-eGFP	Ad-SETD1A		P for unpaired student t test	P for Mann-Whitney test
Setd1a	1.06925	0.990752	0.943	0.997	3.22184	2.60653	2.798	2.669			0.6992	0.2511		<0.0001
Crym	0.992674	1.04733	0.9553	1.0047	1.5673	1.3673	1.757	1.445			0.9411	0.7757		0.0009
Aass	1.0499	0.900105	0.9743	1.0757	0.829	1.056	1.023	1.165			0.6637	0.7194		0.8281
Pycr1	1.02232	1.15768	0.8221	0.9979	1.042	1.158	1.112	1.12			0.8172	0.6324		0.1898
Figure 6i															Shapiro-Wilk test
															P value			two-tailed analysis
	Ad-eGFP						Ad-SETD1A								Ad-eGFP	Ad-SETD1A		P for unpaired student t test
SETD1A	0.818876	0.842596	1.33853	0.781331	0.966735	1.25193	2.12713	2.73815	2.07729	2.99122	3.01751	2.59226			0.1472	0.2577		<0.0001
H3K4me3	0.7041	0.993572	1.30233	0.904162	0.949215	1.14662	2.17818	2.39081	1.80445	2.63624	1.63258	2.49209			0.9623	0.5777		<0.0001
Crym	0.931105	1.06102	1.00787	1.00822	0.929166	1.06261	1.03013	1.57211	1.26766	1.70169	2.0713	1.77891			0.1661	0.9393		0.0041
Figure 6j				Shapiro-Wilk test
				P value			two-tailed analysis
	Ad-eGFP	Ad-SETD1A		Ad-eGFP	Ad-SETD1A		P for unpaired student t test
	1.9915	4.09498		0.7831	0.0885		<0.0001
	2.13444	3.95549
	1.8199	3.983
	2.50334	4.57527
Figure 6 h
																				antibodies
																				H3K4me3		1:1000, #9751, Cell Signaling Technology
																				H3		1:2000, #4499, Cell Signaling Technology
																				SETD1A		1:1000, #67936-1-lg, Proteintech
																				Crym		1:500, #sc-376687, Santa Cruz
																				α-Tubulin		1:1000, #2125, Cell Signaling Technology
Figure 6k																									Bonferroni's multiple comparisons test
																		Shapiro-Wilk test					ANOVA summary		Adjusted P Value
	si-Ctrl				si-SETD1A#1				si-SETD1A#2				si-SETD1A#3					si-Ctrl	si-SETD1A#1	si-SETD1A#2	si-SETD1A#3		P value		si-Ctrl vs. si-SETD1A#1	si-Ctrl vs. si-SETD1A#2	si-Ctrl vs. si-SETD1A#3
Setd1a	1.107	1.04	0.881	0.972	0.83407	0.97845	0.842	0.958	0.33463	0.26907	0.302	0.245	0.324395	0.252765	0.288	0.221		0.9668	0.1368	0.9192	0.9618		<0.0001		0.2023	<0.0001	<0.0001
Crym	1.071	0.952	0.927	1.05	1.04622	0.990735	0.923	0.884	0.785965	0.65586	0.568	0.454	0.660953	0.60252	0.602	0.551		0.3202	0.8474	0.9953	0.6829		<0.0001		>0.9999	0.0002	0.0001
Aass	1.113	0.924	0.863	1.1	0.89472	0.87348	1.053	0.998	1.02458	0.936285	0.898	0.795	1.171	1.10322	0.889	0.812		0.2416	0.4776	0.9714	0.4938		0.7423
Pycr1	1.063	0.953	0.874	1.11	0.813285	0.839195	0.997	1.1211	0.961936	0.873645	0.889	0.767	0.79487	0.85269	0.886	0.9002		0.7401	0.475	0.7833	0.5556		0.2223
Figure 6l														Shapiro-Wilk test
														P value					ANOVA summary		Adjusted P Value
	si-Ctrl			si-SETD1A#1			si-SETD1A#2			si-SETD1A#3				si-Ctrl	si-SETD1A#1	si-SETD1A#2	si-SETD1A#3		P value		si-Ctrl vs. si-SETD1A#1	si-Ctrl vs. si-SETD1A#2	si-Ctrl vs. si-SETD1A#3
SETD1A	1	1	1	0.949525	0.7299	0.962	0.459801	0.483	0.512	0.419049	0.402	0.488			0.0913	0.8776	0.3597		<0.0001		0.2131	<0.0001	<0.0001
H3K4me3	1	1	1	1.06163	0.897	1.15391	0.730473	0.873132	0.702	0.680159	0.730988	0.668			0.6922	0.2977	0.3494				>0.9999	0.0248	0.0051
Crym	1	1	1	1.051	1.01168	0.949	0.849	0.804688	0.757	0.8051	0.711205	0.698			0.749	0.9595	0.2164				>0.9999	0.0021	0.0003
																								antibodies
																								H3K4me3		1:1000, #9751, Cell Signaling Technology
																								H3		1:2000, #4499, Cell Signaling Technology
																								SETD1A		1:1000, #67936-1-lg, Proteintech
																								Crym		1:500, #sc-376687, Santa Cruz
																								α-Tubulin		1:1000, #2125, Cell Signaling Technology
Figure 6m				Shapiro-Wilk test
				P value			two-tailed analysis
	si-Ctrl	si-SETD1A#3		si-Ctrl	si-SETD1A#3		P for unpaired student t test
	1.85814	0.708999		0.2464	0.9279		0.006
	1.93704	0.968522
	2.87559	1.07464
	3.19066	1.24303

## Sheet: Supplementary fig. 1
Supplemetary figure 1a																			Shapiro-Wilk test			two-tailed analysis
WBC#(10^9/L)																			Sed	Exe		P for unpaired student t test	P for Mann-Whitney test
Age(mo)	Sed								Exe										0.7618	0.0208			0.9591
1	5.41	1.58	4.12	5.37	7.13	5.5	8.79	6.19	1.08	8.39	0.63	8.44	1.4	2.61	9.23	9.44			0.5713	0.468		0.0451
4	10.47	13.29	17.09	10.82	11.62	10.88	15.54	8.32	7.81	6.92	11.69	6.48	9.64	12.01	5.18	12.89			0.0492	0.424			0.8179
15	11.95	22.47	16.58	13.75	12.98	20.32	13.29	12.96	11.56	14.09	18.69	19.51	12.96	18.8	14.09	8.32
Supplemetary figure 1b
TNF																			Shapiro-Wilk test			two-tailed analysis
Age(mo)	Sed								Exe										Sed	Exe		P for unpaired student t test	P for Mann-Whitney test
1	92.7816	86.925	150.153	103.28	78.3343	135.023	123.619	115.667	81.1719	146.745	89.8404	97.2421	123.619	115.667	122.015	101.761			0.8908	0.8828		0.9348
4	106.338	103.28	101.761	136.679	100.248	143.364	133.375	103.28	97.2421	94.262	86.925	122.015	92.7816	104.806	131.732	89.8404			0.0145	0.1037			0.0603
15	183.815	103.28	217.861	174.73	165.807	155.312	160.53	187.494	171.141	97.2421	146.745	123.619	115.667	133.375	180.161	148.446			0.5552	0.9435		0.0773
Supplemetary figure 1c
LTα																			Shapiro-Wilk test			two-tailed analysis
Age(mo)	Sed								Exe										Sed	Exe		P for unpaired student t test	P for Mann-Whitney test
1	76.7947	88.4503	69.0326	119.605	107.91	127.411	115.705	92.3388	146.953	61.2771	111.806	84.5634	135.223	115.705	76.7947	123.507			0.6954	0.7554		0.581
4	194.025	80.6782	154.782	100.121	158.698	170.459	146.953	135.223	53.5284	115.705	69.0326	111.806	84.5634	123.507	127.411	119.605			0.7476	0.1178		0.0224
15	284.915	269.045	276.977	135.223	201.893	273.01	162.617	170.459	265.081	241.336	249.244	162.617	257.16	280.945	194.025	201.893			0.0974	0.5201		0.7117
Supplemetary figure 1d
IL-1Ra																			Shapiro-Wilk test			two-tailed analysis
Age(mo)	Sed								Exe										Sed	Exe		P for unpaired student t test	P for Mann-Whitney test
1	86.561	57.9481	143.697	62.6805	69.0131	72.189	56.3738	73.7795	62.6805	81.7558	148.687	67.4275	62.6805	81.7558	86.561	67.4275			0.0047	0.0024			0.5888
4	40.7204	73.7795	56.3738	125.527	152.022	86.561	102.684	67.4275	180.626	187.424	195.959	89.7726	138.722	107.552	148.687	81.7558			0.8446	0.3801		0.0215
15	97.8298	115.698	303.334	180.626	192.54	167.107	256.831	148.687	319.685	102.684	148.687	142.037	202.815	184.022	303.334	165.424			0.6811	0.2324		0.7227

## Sheet: Supplementary fig. 3 
Supplemetary figure 3b
murine sepsis score																		Two-way RM ANOVA							Bonferroni's multiple comparisons test
	Sed								Exe									ANOVA table	SS	DF	MS	F (DFn, DFd)	P value		Sed - Exe	Adjusted P Value
0	0	0	0	0	0	0	0	0	0	0	0	0	0	0	0	0		Row Factor x Column Factor	34.59	7	4.942	F (7, 98) = 3.592	P=0.0017		0
2	4	0	3	2	0	0	3	0	4	2	3	0	0	0	2	0		Row Factor	2053	7	293.2	F (2.362, 33.07) = 213.2	P<0.0001		2	>0.9999
4	6	4	8	6	3	4	7	4	6	4	5	5	7	7	8	4		Column Factor	13.78	1	13.78	F (1, 14) = 1.300	P=0.2734		4	>0.9999
6	8	6	12	10	8	7	10	5	8	5	9	8	10	11	12	6		Subject	148.4	14	10.6	F (14, 98) = 7.707	P<0.0001		6	>0.9999
12	13	12	15	14	12	13	14	10	10	7	11	10	12	13	14	9		Residual	134.8	98	1.376				12	0.3811
24	8	7	12	10	7	9	10	6	6	4	9	6	5	8	9	5									24	0.3843
48	5	4	6	6	3	4	6	3	4	2	5	3	2	3	4	1									48	0.2082
72	0	1	0	0	0	0	0	0	0	0	0	0	0	0	0	0									72	>0.9999
Supplemetary figure 3c
	Weight Loss（g）	Sed								Exe
	0h	0	0	0	0	0	0	0	0	0	0	0	0	0	0	0	0
	2h	-0.48	-0.41	-0.37	-0.53	-0.21	-0.52	-0.58	-0.28	-0.24	-0.23	-0.41	-0.28	-0.29	-0.19	-0.48	-0.28
	4h	-0.68	-0.58	-0.4	-0.86	-0.31	-0.74	-0.99	-0.95	-0.24	-0.62	-1.02	-0.7	-0.56	-0.37	-0.79	-0.63
	6h	-0.95	-0.51	-0.55	-0.89	-0.52	-0.92	-1.23	-1.37	-0.72	-0.64	-0.99	-1.19	-0.84	-0.64	-1.12	-0.99
	12h	-1.13	-1.68	-1.18	-1.29	-0.8	-1.31	-1.52	-2.44	-0.91	-0.81	-1.08	-1.68	-0.9	-1.17	-1.82	-1.52
	24h	-3.83	-4.65	-2.1	-2.21	-1.84	-2.7	-2.31	-2.98	-2.21	-2.48	-2.77	-2.91	-2.28	-2.45	-2.54	-2.26
	48h	-3.07	-3.52	-2.05	-1.76	-1.53	-2.61	-2.16	-1.62	-0.45	-0.55	-1.61	-1.27	-1.44	-1.71	-1.77	-1.63
	72h	-2.57	-2.73	-1.08	-1.07	-1.15	-1.58	-1.08	-0.37	-0.19	0.09	-0.64	-0.57	-0.12	-0.54	-0.82	-0.42
																			Two-way RM ANOVA							Bonferroni's multiple comparisons test
	Weight Loss（%）	Sed								Exe									ANOVA table	SS	DF	MS	F (DFn, DFd)	P value		Sed - Exe	Adjusted P Value
	0h	0	0	0	0	0	0	0	0	0	0	0	0	0	0	0	0		Time x Column Factor	111	7	15.86	F (7, 98) = 5.042	P<0.0001		0
	2h	-2.18182	-1.88073	-1.73709	-2.39819	-0.990566	-2.58706	-2.39669	-1.17155	-1.32597	-1.08491	-1.83857	-1.22271	-1.45	-0.989583	-2.30769	-1.31455		Time	1744	7	249.2	F (2.019, 28.26) = 79.21	P<0.0001		2	0.7097
	4h	-3.09091	-2.66055	-1.87793	-3.8914	-1.46226	-3.68159	-4.09091	-3.9749	-1.32597	-2.92453	-4.57399	-3.05677	-2.8	-1.92708	-3.79808	-2.95775		Column Factor	54.96	1	54.96	F (1, 14) = 4.939	P=0.0432		4	>0.9999
	6h	-4.31818	-2.33945	-2.58216	-4.02715	-2.45283	-4.57711	-5.08264	-5.73222	-3.9779	-3.01887	-4.43946	-5.19651	-4.2	-3.33333	-5.38462	-4.64789		Subject	155.8	14	11.13	F (14, 98) = 3.537	P=0.0001		6	>0.9999
	12h	-5.13636	-7.70642	-5.53991	-5.8371	-3.77358	-6.51741	-6.28099	-10.2092	-5.02762	-3.82075	-4.84305	-7.33624	-4.5	-6.09375	-8.75	-7.13615		Residual	308.3	98	3.146				12	>0.9999
	24h	-17.4091	-21.3303	-9.85915	-10	-8.67925	-13.4328	-9.54545	-12.4686	-12.2099	-11.6981	-12.4215	-12.7074	-11.4	-12.7604	-12.2115	-10.6103									24	>0.9999
	48h	-13.9545	-16.1468	-9.62441	-7.9638	-7.21698	-12.9851	-8.92562	-6.77824	-2.48619	-2.59434	-7.21973	-5.54585	-7.2	-8.90625	-8.50962	-7.65258									48	0.1305
	72h	-11.6818	-12.5229	-5.07042	-4.84163	-5.42453	-7.8607	-4.46281	-1.54812	-1.04972	0.424528	-2.86996	-2.48908	-0.6	-2.8125	-3.94231	-1.97183									72	0.0692
Supplemetary figure 3d
Body Temp	Sed								Exe
0h	37.9	37.5	38.2	36.4	37.4	37.7	37.6	37.8	37.8	37.1	37.9	37.9	37.5	37.8	37.7	38
2h	34.4	38	34.4	35.2	37.1	37.2	36.2	36.6	36.9	36.2	36.8	38.3	37.2	37.3	36.9	37.2
4h	34.9	37.6	35.4	34.6	36.6	36.7	35.8	35.6	37	36.2	36.6	37.9	37.7	36.8	36.4	36.8
6h	34.5	37.2	35.6	34.2	35.5	35.3	35.2	35.5	36.9	35.7	36.1	38.5	37.6	35.4	35.8	36.2
12h	33.4	35.8	35	33.3	35	33.1	34.7	34.6	34.8	34.6	35.3	35.3	36.1	33.2	35.2	35.7
24h	34.6	36.2	35.4	34.1	36.2	35.6	35.3	35.8	35.5	36.2	36.6	36.3	36.6	35.5	36.4	35.2
48h	35.6	36.6	36.2	35.5	36.6	36.1	36.2	36.3	37.4	36.9	37	36.5	37.2	36.2	36.9	36.9
72h	36.3	36.8	36.8	36	36.9	36.8	37.2	36.5	37.9	37.3	37.6	36.9	37.4	37	37.3	37.5		Two-way RM ANOVA							Bonferroni's multiple comparisons test
△Temp	Sed								Exe									ANOVA table	SS	DF	MS	F (DFn, DFd)	P value		Sed - Exe	Adjusted P Value
0h	0	0	0	0	0	0	0	0	0	0	0	0	0	0	0	0		Row Factor x Column Factor	2.655	7	0.3792	F (7, 98) = 1.177	P=0.3230		0
2h	-3.5	0.5	-3.8	-1.2	-0.3	-0.5	-1.4	-1.2	-0.9	-0.9	-1.1	0.4	-0.3	-0.5	-0.8	-0.8		Row Factor	87.86	7	12.55	F (3.222, 45.10) = 38.95	P<0.0001		2	>0.9999
4h	-3	0.1	-2.8	-1.8	-0.8	-1	-1.8	-2.2	-0.8	-0.9	-1.3	0	0.2	-1	-1.3	-1.2		Column Factor	11.64	1	11.64	F (1, 14) = 4.647	P=0.0490		4	0.5076
6h	-3.4	-0.3	-2.6	-2.2	-1.9	-2.4	-2.4	-2.3	-0.9	-1.4	-1.8	0.6	0.1	-2.4	-1.9	-1.8		Subject	35.07	14	2.505	F (14, 98) = 7.775	P<0.0001		6	0.4662
12h	-4.5	-1.7	-3.2	-3.1	-2.4	-4.6	-2.9	-3.2	-3	-2.5	-2.6	-2.6	-1.4	-4.6	-2.5	-2.3		Residual	31.58	98	0.3222				12	>0.9999
24h	-3.3	-1.3	-2.8	-2.3	-1.2	-2.1	-2.3	-2	-2.3	-0.9	-1.3	-1.6	-0.9	-2.3	-1.3	-2.8									24	>0.9999
48h	-2.3	-0.9	-2	-0.9	-0.8	-1.6	-1.4	-1.5	-0.4	-0.2	-0.9	-1.4	-0.3	-1.6	-0.8	-1.1									48	0.3501
72h	-1.6	-0.7	-1.4	-0.4	-0.5	-0.9	-0.4	-1.3	0.1	0.2	-0.3	-1	-0.1	-0.8	-0.4	-0.5									72	0.2261
Figure S3e	Blood glucose level(mmol/L)			Supplemetary figure 3e
Hours	Sed								Exe									Two-way RM ANOVA							Bonferroni's multiple comparisons test
0	8.6	7.8	9.1	8.2	9.2	8.8	9.2	8.6	6.8	7.6	8.4	7.8	8.8	8.3	7.9	7.5		ANOVA table	SS	DF	MS	F (DFn, DFd)	P value		Sed - Exe	Adjusted P Value
2	8.4	10.6	10.6	6.9	6.6	8.2	8.3	7.3	5.9	6.8	8.2	6.6	8.2	7.5	7.6	7.2		Row Factor x Column Factor	27.22	7	3.888	F (7, 98) = 7.731	P<0.0001		0	0.1082
4	4.8	6.9	6.5	3.9	5.7	6.9	6.1	5.9	4.7	5.1	5.6	6.2	7	6.7	7.3	6.8		Row Factor	347.5	7	49.65	F (4.117, 57.63) = 98.72	P<0.0001		2	0.7745
6	3.3	4	4.4	2.9	3.9	4.2	4.9	3.6	4.4	3.4	5.3	5.9	6.1	4.2	6.1	6.6		Column Factor	0.08508	1	0.08508	F (1, 14) = 0.02863	P=0.8680		4	>0.9999
12	2.6	3.5	3.9	2.9	3.6	3.9	4.5	3.8	3.7	3.8	4.3	5.1	5.3	3.7	4.6	4.9		Subject	41.6	14	2.971	F (14, 98) = 5.908	P<0.0001		6	0.106
24	3.1	3.7	3.8	2.3	3.2	4.2	4.6	3.8	3.1	3.1	5.2	3.7	5.6	4.1	4.9	5.4		Residual	49.29	98	0.5029				12	0.1438
48	5.5	9.4	6.9	5.9	8.8	6.9	6.8	6.2	4.8	5.8	7.1	6.8	6.7	5.8	5.7	6.8									24	0.7439
72	8.7	8.3	7.8	8.1	7.8	7.1	8.9	8.8	6.6	7.4	8.6	6.7	7.8	6.9	6.5	7.3									48	>0.9999
																									72	0.0964
Supplemetary figure 3f																				Shapiro-Wilk test
																				P value			two-tailed analysis
			Sed								Exe									Sed	Exe		P for unpaired student t test	P for Mann-Whitney test
	WBC#(10^9/L)	Baseline	2.42	1.84	2.01	1.7	2.12	2.52	3.53	3.03	1.55	1.52	1.61	1.82	1.83	1.86	2.28	1.32		0.5022	0.6281		0.0153
	WBC#(10^9/L)	LPS	2.83	1.19	1.78	1.11	2.72	4.15	2.37	1.55	1.93	5.01	3.86	5.09	5.43	5.17	4.16	3.46		0.4533	0.1941		0.0023
Supplemetary figure 3g																				Shapiro-Wilk test
																				P value			two-tailed analysis
																				Sed	Exe		P for unpaired student t test	P for Mann-Whitney test
	Gran#(10^9/L)	Baseline	0.36	0.36	0.33	0.34	0.42	0.87	2.34	2.01	0.53	0.45	0.48	0.43	0.48	0.49	1.72	1.06		0.0029	0.0007			0.3152
	Gran#(10^9/L)	LPS	2.38	0.97	1.4	0.25	2.29	3.13	1.1	0.38	0.46	3.9	3.11	3.99	1.28	4.05	0.8	0.74		0.6096	0.0374			0.3823
Supplemetary figure 3h																				Shapiro-Wilk test
																				P value			two-tailed analysis
																				Sed	Exe		P for unpaired student t test	P for Mann-Whitney test
	Lym#(10^9/L)	Baseline	1.96	1.38	1.59	1.29	1.6	1.49	0.92	0.78	0.96	1	1.06	1.32	1.26	1.28	0.38	0.16		0.772	0.0668		0.0448
	Lym#(10^9/L)	LPS	0.27	0.14	0.2	0.83	0.26	0.71	1.14	1.09	1.38	0.84	0.57	0.84	3.95	0.86	3.26	2.61		0.119	0.0736		0.0251
Supplemetary figure 3i																				Shapiro-Wilk test
																				P value			two-tailed analysis
																				Sed	Exe		P for unpaired student t test	P for Mann-Whitney test
	Mon#(10^9/L)	Baseline	0.1	0.1	0.09	0.07	0.1	0.16	0.27	0.24	0.06	0.07	0.07	0.07	0.09	0.09	0.18	0.1		0.0376	0.005			0.0656
	Mon#(10^9/L)	LPS	0.18	0.08	0.18	0.03	0.17	0.31	0.13	0.08	0.09	0.27	0.18	0.26	0.2	0.26	0.1	0.11		0.5542	0.1223		0.3573
Supplemetary figure 3j
							Baseline				LPS
							Sed		Exe		Sed		Exe
					1	CXCL13	0.0278608	0.0281043	0.0562484	0.0630964	0.815531	0.729807	0.730875	0.723296
					2	C5/C5a	0.290424	0.289447	0.300285	0.312713	0.242627	0.232153	0.197571	0.181778
					3	G-CSF	0.0155818	0.0126944	0.0366676	0.0352174	0.300919	0.274604	0.222635	0.227469
					4	CD54	0.993126	0.975483	0.919333	0.943964	0.885423	0.879215	0.816572	0.849362
					5	IL-1Ra	0.041639	0.0429983	0.0891841	0.10202	0.0753183	0.084988	0.151657	0.159191
					6	M-CSF	0.140037	0.135	0.0909627	0.0965928	0.0936159	0.0847098	0.0771883	0.0817359
					7	CCL2/MCP1	0.0151159	0.0153206	0.0160243	0.0156867	0.0376552	0.0379904	0.0355702	0.0350124
					8	CXCL12	0.223829	0.237489	0.153005	0.178787	0.153725	0.162055	0.113974	0.127066
					9	TIMP-1	0.0564357	0.0533571	0.0471896	0.0449606	0.220955	0.201215	0.157063	0.156669
Supplemetary figure 3k	TNF													Two-way RM ANOVA							Bonferroni's multiple comparisons test
Hours	Sed						Exe							ANOVA table	SS	DF	MS	F (DFn, DFd)	P value		Sed - Exe
0	106.338	103.28	101.761	136.679	100.248	143.364	97.2421	94.262	86.925	122.015	92.7816	104.806		Row Factor x Column Factor	2921	2	1460	F (2, 20) = 2.270	P=0.1293		0	0.3994
24	294.433	183.815	215.915	227.691	241.724	219.814	122.015	237.682	180.161	189.343	138.34	160.53		Row Factor	55108	2	27554	F (1.285, 12.85) = 42.83	P<0.0001		24	0.0758
48	125.228	146.745	135.023	187.494	162.283	153.586	109.421	141.683	103.28	120.418	112.531	133.375		Column Factor	11328	1	11328	F (1, 10) = 13.41	P=0.0044		48	0.0518
														Subject	8448	10	844.8	F (10, 20) = 1.313	P=0.2888
														Residual	12868	20	643.4
Supplemetary figure 3l	IL-1b													Two-way RM ANOVA							Bonferroni's multiple comparisons test
	Sed						Exe							Row Factor x Column Factor	7403	2	3701	F (2, 20) = 2.211	P=0.1357		Sed - Exe
0	194.025	80.6782	154.782	100.121	158.698	170.459	53.5284	115.705	69.0326	111.806	84.5634	123.507		Row Factor	276961	2	138480	F (1.651, 16.51) = 82.72	P<0.0001		0	0.1307
24	412.835	441.045	388.721	288.887	360.662	336.677	241.336	376.686	280.945	276.977	249.244	201.893		Column Factor	33497	1	33497	F (1, 10) = 18.43	P=0.0016		24	0.037
48	170.459	201.893	178.308	154.782	190.093	158.698	107.91	119.605	146.953	135.223	162.617	186.163		Subject	18172	10	1817	F (10, 20) = 1.085	P=0.4172		48	0.1338
														Residual	33483	20	1674
Supplemetary figure 3m	IL-1Ra													Two-way RM ANOVA							Bonferroni's multiple comparisons test
Hours	Sed						Exe							ANOVA table	SS	DF	MS	F (DFn, DFd)	P value		Sed - Exe
0	40.7204	73.7795	56.3738	125.527	152.022	86.561	180.626	187.424	195.959	89.7726	138.722	107.552		Row Factor x Column Factor	8158	2	4079	F (2, 20) = 0.8947	P=0.4245		0	0.1082
24	474.702	253.3	397.726	338.008	350.929	283.526	665.784	564.395	462.991	453.276	422.459	332.494		Row Factor	546717	2	273358	F (1.402, 14.02) = 59.96	P<0.0001		24	0.1366
48	97.8298	115.698	122.244	258.6	256.831	213.149	319.685	303.334	202.815	272.805	185.722	310.585		Column Factor	80172	1	80172	F (1, 10) = 11.25	P=0.0073		48	0.1356
														Subject	71256	10	7126	F (10, 20) = 1.563	P=0.1895
														Residual	91175	20	4559
Supplemetary figure 3o	F4/80 positive cells/HPF													Shapiro-Wilk test
														P value			two-tailed analysis
	Sed						Exe							Sed	Exe		P for unpaired student t test	P for Mann-Whitney test
Baseline	6	9	5	3	11	8	8	10	5	4	2	7		0.985	0.985		0.5634
LPS	41	43	36	33	39	38	15	13	19	22	16	17		0.991	0.9485		<0.0001
														Shapiro-Wilk test
Supplemetary figure 3p	Oil red O-positive area(%)													P value			two-tailed analysis
	Sed						Exe							Sed	Exe		P for unpaired student t test	P for Mann-Whitney test
Baseline	0.35	0.11	0.27	0.08	0.02	0.16	0.01	0.31	0.24	0.17	0.06	0.18		0.7549	0.8533		0.9618
LPS	19.64	22.35	18.82	17.65	18.89	21.45	15.24	13.28	11.46	9.87	8.79	12.26		0.6182	0.9805		<0.0001
